# Supplementary material for: The blood virome of 10,585 individuals from the ChinaMAP
Source: Cell Discov. 2022 Oct 18;8:113. doi: 10.1038/s41421-022-00476-1 (PMC9576698; doi:10.1038/s41421-022-00476-1)
Supplement: Supplementary file 2 — Supplementary Tables [file 41421_2022_476_MOESM2_ESM.xlsx]

## Sheet: Supplementary Table1
Supplementary Table 1. Detected viruses in blood DNA
Virus	Number of individuals	Percentage of individuals	Coverage of viral genome	Number of sequencing reads	Number of sequencing reads per individual
					Median	Maximum
Anellovirus (TTV & TLMV)	8117	0.76684	1	83969	5	557
Human herpesvirus 4 (HHV-4, EBV)	3207	0.302976	0.949	21856	2	834
Human herpesvirus 7 (HHV-7)	1392	0.131507	0.911	4994	2	855
Human endogenous retrovirus K (HERV-K)	868	0.0820028	0.566	1553	2	6
Human mastadenovirus C	255	0.0240907	0.13	4854	18	117
Hepatitis B virus (HBV)	179	0.0169107	1	520597	8	92040
Human betaherpesvirus 6B (HHV-6B)	115	0.0108644	0.989	131381	2	26004
Human betaherpesvirus 5 (HHV-5)	109	0.0102976	0.137	387	2	104
Influenza A virus	93	0.00878602	0.957	285	2	25
Human betaherpesvirus 6A (HHV-6A)	38	0.00358999	0.992	226757	7433	28506
Gammapapillomavirus 1	29	0.00273973	0.468	59	2	4
Human polyomavirus 5	29	0.00273973	0.628	47	2	4
Betapapillomavirus 1	11	0.00103921	0.195	44	2	22
Alphapapillomavirus 4	10	0.000944733	0.189	22	2	4

## Sheet: Supplementary Table 2
Supplementary Table 2. Geographic distribution of virus infected individuals and infection rate
Group	Individuals of group	Province	EBV	HHV-7	HERV-K	HadvC	HHV-5	Gammapapillomavirus 1	Human polyomavirus 5	Betapapillomavirus 1	Alphapapillomavirus 4	HBV	HBV-B	HBV-C	HHV-6A/6B	HHV-6A	HHV-6B	Influenza A virus
group1	1909	Shanghai	716 (37.51%)	177 (9.27%)	120 (6.29%)	0	21 (1.10%)	14 (0.73%)	4 (0.21%)	1 (0.05%)	1 (0.05%)	6 (0.31%)	2 (0.10%)	4 (0.21%)	17 (0.89%)	5 (0.26%)	15 (0.79%)	46 (2.41%)
group2	1413	Zhejiang	417 (29.51%)	168 (11.89%)	133 (9.41%)	3 (0.21%)	22 (1.56%)	4 (0.28%)	4 (0.28%)	4 (0.28%)	2 (0.14%)	24 (1.70%)	10 (0.71%)	7 (0.50%)	14 (0.99%)	4 (0.28%)	14 (0.99%)	1 (0.07%)
group3	1090	Hubei	298 (27.34%)	151 (13.85%)	114 (10.46%)	174 (15.96%)	7 (0.64%)	1 (0.09%)	3 (0.28%)	0	0	26 (2.39%)	12 (1.10%)	4 (0.37%)	15 (1.38%)	3 (0.28%)	15 (1.38%)	0
group4	959	Fujian	313 (32.64%)	167 (17.41%)	85 (8.86%)	7 (0.73%)	8 (0.83%)	1 (0.10%)	3 (0.31%)	0	2 (0.21%)	28 (2.92%)	18 (1.88%)	1 (0.10%)	8 (0.83%)	4 (0.42%)	8 (0.83%)	0
group5	1015 (919|96)	Guangdong|Guangxi	279 (27.49%)	140 (13.79%)	85 (8.37%)	20 (1.97%)	13 (1.28%)	3 (0.30%)	2 (0.20%)	0	0	41 (4.04%)	20 (1.97%)	17 (1.67%)	11 (1.08%)	2 (0.20%)	11 (1.08%)	1 (0.10%)
group6	559	Gansu	165 (29.52%)	58 (10.38%)	48 (8.59%)	0	3 (0.54%)	2 (0.36%)	2 (0.36%)	1 (0.18%)	0	1 (0.18%)	0	1 (0.18%)	7 (1.25%)	3 (0.54%)	7 (1.25%)	21 (3.76%)
group7	481	Shandong	129 (26.82%)	58 (12.06%)	38 (7.90%)	21 (4.37%)	1 (0.21%)	0	3 (0.62%)	1 (0.21%)	0	7 (1.46%)	0	6 (1.25%)	8 (1.66%)	3 (0.62%)	8 (1.66%)	2 (0.42%)
group8	476 (455|21)	Sichuan|Chongqing	139 (29.20%)	88 (18.49%)	39 (8.19%)	5 (1.05%)	6 (1.26%)	0	1 (0.21%)	1 (0.21%)	1 (0.21%)	9 (1.89%)	5 (1.05%)	4 (0.84%)	5 (1.05%)	2 (0.42%)	5 (1.05%)	1 (0.21%)
group9	400 (389|11)	Guizhou|Yunnan	125 (31.25%)	53 (13.25%)	26 (6.50%)	4 (1.00%)	4 (1.00%)	0	2 (0.50%)	0	1 (0.25%)	4 (1.00%)	3 (0.75%)	0	5 (1.25%)	2 (0.50%)	5 (1.25%)	1 (0.25%)
group10	420 (375|45)	Hunan|Jiangxi	130 (30.95%)	88 (20.95%)	46 (10.95%)	5 (1.19%)	11 (2.62%)	2 (0.48%)	1 (0.24%)	0	1 (0.24%)	6 (1.43%)	3 (0.71%)	0	6 (1.43%)	3 (0.71%)	6 (1.43%)	0
group11	390 (319|40|31)	Liaoning|Jilin|Heilongjiang	112 (28.72%)	27 (6.92%)	23 (5.90%)	16 (4.10%)	1 (0.26%)	1 (0.26%)	1 (0.26%)	0	1 (0.26%)	2 (0.51%)	1 (0.26%)	1 (0.26%)	6 (1.54%)	2 (0.51%)	6 (1.54%)	3 (0.77%)
group12	317	Hebei	77 (24.29%)	41 (12.93%)	21 (6.62%)	0	2 (0.63%)	0	1 (0.32%)	1 (0.32%)	0	1 (0.32%)	1 (0.32%)	0	6 (1.89%)	1 (0.32%)	6 (1.89%)	3 (0.95%)
group13	273	Neimenggu	72 (26.37%)	52 (19.05%)	21 (7.69%)	0	1 (0.37%)	0	1 (0.37%)	0	0	5 (1.83%)	0	3 (1.10%)	0	0	0	0
group14	283 (213|70)	Jiangsu|Anhui	77 (27.21%)	43 (15.19%)	20 (7.07%)	0	1 (0.35%)	0	1 (0.35%)	1 (0.35%)	0	4 (1.41%)	2 (0.71%)	2 (0.71%)	3 (1.06%)	0	3 (1.06%)	2 (0.71%)
group15	163	Henan	42 (25.77%)	25 (15.34%)	17 (10.43%)	0	2 (1.23%)	1 (0.61%)	0	0	0	2 (1.23%)	0	2 (1.23%)	3 (1.84%)	2 (1.23%)	3 (1.84%)	3 (1.84%)
group16	137	Xizang	47 (34.31%)	20 (14.60%)	10 (7.30%)	0	3 (2.19%)	0	0	1 (0.73%)	1 (0.73%)	8 (5.84%)	0	5 (3.65%)	0	0	0	1 (0.73%)
group17	167 (92|75)	Shaanxi|Shanxi	40 (23.95%)	21 (12.57%)	13 (7.78%)	0	2 (1.20%)	0	0	0	0	0	0	0	3 (1.80%)	2 (1.20%)	3 (1.80%)	7 (4.19%)
group18	133 (72|61)	Tianjin|Beijing	29 (21.80%)	15 (11.28%)	9 (6.77%)	0	1 (0.75%)	0	0	0	0	5 (3.76%)	2 (1.50%)	2 (1.50%)	0	0	0	1 (0.75%)

## Sheet: Supplementary Table 3
Supplementary Table 3. Summary of phages
Taxon_ID	Taxon_Name(179)	Taxon_without_suffix (72|55)	Host	Realm	Realm_Name	Kingdom	Kingdom_Name	Phylum	Phylum_Name	Class	Class_Name	Order	Order_Name	Family	Family_Name	Genus	Genus_Name	Count_of_matched_reads	Sample_Count	Read_Count_per_Sample
2560650	Proteus virus Isfahan	Proteus virus	Host_missed	2731341	Duplodnaviria	2731360	Heunggongvirae	2731618	Uroviricota	2731619	Caudoviricetes	28883	Caudovirales	10699	Siphoviridae	2560142	Gorganvirus	355272	10487	33.8774
10678	Escherichia virus P1	Escherichia virus	Host_available	2731341	Duplodnaviria	2731360	Heunggongvirae	2731618	Uroviricota	2731619	Caudoviricetes	28883	Caudovirales	10662	Myoviridae	186789	Punavirus	5242	364	14.4011
2733905	Alteromonas virus H4-4	Alteromonas virus	Host_missed	2731341	Duplodnaviria	2731360	Heunggongvirae	2731618	Uroviricota	2731619	Caudoviricetes	28883	Caudovirales	2731643	Autographiviridae	2731938	Foturvirus	1089	41	26.561
760732	Acinetobacter phage Acj61	Acinetobacter phage	Host_available	2731341	Duplodnaviria	2731360	Heunggongvirae	2731618	Uroviricota	2731619	Caudoviricetes	28883	Caudovirales	10662	Myoviridae	1198136	Tevenvirinae	881	69	12.7681
1211417	uncultured crAssphage	uncultured crAssphage	Host_available	2731341	Duplodnaviria	2731360	Heunggongvirae	2731618	Uroviricota	2731619	Caudoviricetes	28883	Caudovirales	10744	Podoviridae	196895	unclassified Podoviridae	674	109	6.18349
1922246	Staphylococcus virus Sextaec	Staphylococcus virus	Host_missed	2731341	Duplodnaviria	2731360	Heunggongvirae	2731618	Uroviricota	2731619	Caudoviricetes	28883	Caudovirales	10699	Siphoviridae	1922243	Sextaecvirus	635	102	6.22549
1922247	Staphylococcus virus SEP9	Staphylococcus virus	Host_missed	2731341	Duplodnaviria	2731360	Heunggongvirae	2731618	Uroviricota	2731619	Caudoviricetes	28883	Caudovirales	10699	Siphoviridae	1922243	Sextaecvirus	269	61	4.40984
242527	Burkholderia virus Bcep22	Burkholderia virus	Host_available	2731341	Duplodnaviria	2731360	Heunggongvirae	2731618	Uroviricota	2731619	Caudoviricetes	28883	Caudovirales	10744	Podoviridae	1720323	Lessievirus	251	100	2.51
1610872	Staphylococcus phage IME-SA4	Staphylococcus phage	Host_available	2731341	Duplodnaviria	2731360	Heunggongvirae	2731618	Uroviricota	2731619	Caudoviricetes	28883	Caudovirales	10699	Siphoviridae	196894	unclassified Siphoviridae	67	33	2.0303
1980931	Staphylococcus virus IPLAC1C	Staphylococcus virus	Host_missed	2731341	Duplodnaviria	2731360	Heunggongvirae	2731618	Uroviricota	2731619	Caudoviricetes	28883	Caudovirales	2560065	Herelleviridae	2560081	Twortvirinae	63	28	2.25
2560335	Bacillus virus SIOphi	Bacillus virus	Host_missed	2731341	Duplodnaviria	2731360	Heunggongvirae	2731618	Uroviricota	2731619	Caudoviricetes	28883	Caudovirales	2560065	Herelleviridae	2560070	Bastillevirinae	61	1	61
1403390	Staphylococcus phage phiRS7	Staphylococcus phage	Host_available	2731341	Duplodnaviria	2731360	Heunggongvirae	2731618	Uroviricota	2731619	Caudoviricetes	28883	Caudovirales	10699	Siphoviridae	196894	unclassified Siphoviridae	50	12	4.16667
1147042	Staphylococcus phage StB12	Staphylococcus phage	Host_available	2731341	Duplodnaviria	2731360	Heunggongvirae	2731618	Uroviricota	2731619	Caudoviricetes	28883	Caudovirales	10699	Siphoviridae	196894	unclassified Siphoviridae	49	23	2.13043
2734146	Faecalibacterium virus Taranis	Faecalibacterium virus	Host_missed	2731341	Duplodnaviria	2731360	Heunggongvirae	2731618	Uroviricota	2731619	Caudoviricetes	28883	Caudovirales	10662	Myoviridae	2733134	Taranisvirus	47	20	2.35
2734096	Faecalibacterium virus Brigit	Faecalibacterium virus	Host_missed	2731341	Duplodnaviria	2731360	Heunggongvirae	2731618	Uroviricota	2731619	Caudoviricetes	28883	Caudovirales	10662	Myoviridae	2733097	Brigitvirus	40	17	2.35294
1147044	Staphylococcus phage StB27	Staphylococcus phage	Host_available	2731341	Duplodnaviria	2731360	Heunggongvirae	2731618	Uroviricota	2731619	Caudoviricetes	28883	Caudovirales	10699	Siphoviridae	196894	unclassified Siphoviridae	39	18	2.16667
447909	Geobacillus virus E2	Geobacillus virus	Host_available	2731341	Duplodnaviria	2731360	Heunggongvirae	2731618	Uroviricota	2731619	Caudoviricetes	28883	Caudovirales	10699	Siphoviridae	196894	unclassified Siphoviridae	39	16	2.4375
644007	Streptococcus phage PH10	Streptococcus phage	Host_available	2731341	Duplodnaviria	2731360	Heunggongvirae	2731618	Uroviricota	2731619	Caudoviricetes	28883	Caudovirales	10699	Siphoviridae	196894	unclassified Siphoviridae	36	12	3
2732592	Staphylococcus virus St134	Staphylococcus virus	Host_missed	2731341	Duplodnaviria	2731360	Heunggongvirae	2731618	Uroviricota	2731619	Caudoviricetes	28883	Caudovirales	10744	Podoviridae	2732588	Rakietenvirinae	34	14	2.42857
1980930	Staphylococcus virus SEP1	Staphylococcus virus	Host_missed	2731341	Duplodnaviria	2731360	Heunggongvirae	2731618	Uroviricota	2731619	Caudoviricetes	28883	Caudovirales	2560065	Herelleviridae	2560081	Twortvirinae	31	14	2.21429
279006	Acinetobacter virus 133	Acinetobacter virus	Host_available	2731341	Duplodnaviria	2731360	Heunggongvirae	2731618	Uroviricota	2731619	Caudoviricetes	28883	Caudovirales	10662	Myoviridae	1198136	Tevenvirinae	29	4	7.25
2734150	Faecalibacterium virus Toutatis	Faecalibacterium virus	Host_missed	2731341	Duplodnaviria	2731360	Heunggongvirae	2731618	Uroviricota	2731619	Caudoviricetes	28883	Caudovirales	10662	Myoviridae	2733138	Toutatisvirus	27	12	2.25
2734105	Faecalibacterium virus Epona	Faecalibacterium virus	Host_missed	2731341	Duplodnaviria	2731360	Heunggongvirae	2731618	Uroviricota	2731619	Caudoviricetes	28883	Caudovirales	10662	Myoviridae	2733103	Eponavirus	26	12	2.16667
2079289	Pseudomonas phage Littlefix	Pseudomonas phage	Host_available	2731341	Duplodnaviria	2731360	Heunggongvirae	2731618	Uroviricota	2731619	Caudoviricetes	28883	Caudovirales	10744	Podoviridae	196895	unclassified Podoviridae	25	10	2.5
1984787	Pseudomonas virus EL	Pseudomonas virus	Host_missed	2731341	Duplodnaviria	2731360	Heunggongvirae	2731618	Uroviricota	2731619	Caudoviricetes	28883	Caudovirales	10662	Myoviridae	1984786	Elvirus	20	8	2.5
2301731	Bacteroides phage crAss001	Bacteroides phage	Host_available	2731341	Duplodnaviria	2731360	Heunggongvirae	2731618	Uroviricota	2731619	Caudoviricetes	28883	Caudovirales	10744	Podoviridae	196895	unclassified Podoviridae	20	4	5
683735	Aggregatibacter phage S1249	Aggregatibacter phage	Host_available	2731341	Duplodnaviria	2731360	Heunggongvirae	2731618	Uroviricota	2731619	Caudoviricetes	28883	Caudovirales	10662	Myoviridae	196896	unclassified Myoviridae	20	2	10
2732591	Staphylococcus virus Andhra	Staphylococcus virus	Host_missed	2731341	Duplodnaviria	2731360	Heunggongvirae	2731618	Uroviricota	2731619	Caudoviricetes	28883	Caudovirales	10744	Podoviridae	2732588	Rakietenvirinae	19	6	3.16667
749413	Deep-sea thermophilic phage D6E	Deep-sea thermophilic phage	Host_available	2731341	Duplodnaviria	2731360	Heunggongvirae	2731618	Uroviricota	2731619	Caudoviricetes	28883	Caudovirales	10662	Myoviridae	196896	unclassified Myoviridae	18	7	2.57143
2560688	Pseudomonas virus nickie	Pseudomonas virus	Host_missed	2731341	Duplodnaviria	2731360	Heunggongvirae	2731618	Uroviricota	2731619	Caudoviricetes	28883	Caudovirales	10699	Siphoviridae	2560188	Nickievirus	18	3	6
1982357	Pseudomonas virus PaMx28	Pseudomonas virus	Host_missed	2731341	Duplodnaviria	2731360	Heunggongvirae	2731618	Uroviricota	2731619	Caudoviricetes	28883	Caudovirales	10699	Siphoviridae	1982355	Pamexvirus	16	6	2.66667
1924733	Staphylococcus virus MCE2014	Staphylococcus virus	Host_missed	2731341	Duplodnaviria	2731360	Heunggongvirae	2731618	Uroviricota	2731619	Caudoviricetes	28883	Caudovirales	2560065	Herelleviridae	2560081	Twortvirinae	16	3	5.33333
2560847	Xylella virus Salvo	Xylella virus	Host_missed	2731341	Duplodnaviria	2731360	Heunggongvirae	2731618	Uroviricota	2731619	Caudoviricetes	28883	Caudovirales	10699	Siphoviridae	2560222	Sanovirus	15	4	3.75
2560689	Pseudomonas virus pf16	Pseudomonas virus	Host_missed	2731341	Duplodnaviria	2731360	Heunggongvirae	2731618	Uroviricota	2731619	Caudoviricetes	28883	Caudovirales	10662	Myoviridae	2560113	Chakrabartyvirus	15	3	5
12402	Streptococcus phage EJ-1	Streptococcus phage	Host_available	2731341	Duplodnaviria	2731360	Heunggongvirae	2731618	Uroviricota	2731619	Caudoviricetes	28883	Caudovirales	10662	Myoviridae	196896	unclassified Myoviridae	14	7	2
1147043	Staphylococcus phage StB20	Staphylococcus phage	Host_available	2731341	Duplodnaviria	2731360	Heunggongvirae	2731618	Uroviricota	2731619	Caudoviricetes	28883	Caudovirales	10699	Siphoviridae	196894	unclassified Siphoviridae	14	7	2
2592195	Salmonella phage SE11	Salmonella phage	Host_available	2731341	Duplodnaviria	2731360	Heunggongvirae	2731618	Uroviricota	2731619	Caudoviricetes	28883	Caudovirales	2731690	Demerecviridae	2732013	Markadamsvirinae	14	7	2
2734089	Pseudomonas virus PaBG	Pseudomonas virus	Host_missed	2731341	Duplodnaviria	2731360	Heunggongvirae	2731618	Uroviricota	2731619	Caudoviricetes	28883	Caudovirales	10662	Myoviridae	2733094	Baikalvirus	14	5	2.8
977801	Enterococcus phage EF62phi	Enterococcus phage	Host_available	2731341	Duplodnaviria	2731360	Heunggongvirae	2731618	Uroviricota	2731619	Caudoviricetes	28883	Caudovirales	10744	Podoviridae	196895	unclassified Podoviridae	14	3	4.66667
157924	Streptococcus phage SM1	Streptococcus phage	Host_available	2731341	Duplodnaviria	2731360	Heunggongvirae	2731618	Uroviricota	2731619	Caudoviricetes	28883	Caudovirales	10699	Siphoviridae	196894	unclassified Siphoviridae	13	6	2.16667
1566990	Streptococcus phage SpSL1	Streptococcus phage	Host_available	2731341	Duplodnaviria	2731360	Heunggongvirae	2731618	Uroviricota	2731619	Caudoviricetes	28883	Caudovirales	10699	Siphoviridae	196894	unclassified Siphoviridae	13	4	3.25
2734047	Staphylococcus virus BS2	Staphylococcus virus	Host_missed	2731341	Duplodnaviria	2731360	Heunggongvirae	2731618	Uroviricota	2731619	Caudoviricetes	28883	Caudovirales	2560065	Herelleviridae	2560081	Twortvirinae	13	2	6.5
1572712	Geobacillus virus E3	Geobacillus virus	Host_available	2731341	Duplodnaviria	2731360	Heunggongvirae	2731618	Uroviricota	2731619	Caudoviricetes	28883	Caudovirales	10699	Siphoviridae	196894	unclassified Siphoviridae	12	6	2
2608320	Escherichia virus VEc33	Escherichia virus	Host_available	2731341	Duplodnaviria	2731360	Heunggongvirae	2731618	Uroviricota	2731619	Caudoviricetes	28883	Caudovirales	2731690	Demerecviridae	2732013	Markadamsvirinae	12	6	2
338473	Actinomyces virus Av1	Actinomyces virus	Host_available	2731341	Duplodnaviria	2731360	Heunggongvirae	2731618	Uroviricota	2731619	Caudoviricetes	28883	Caudovirales	10744	Podoviridae	542836	Picovirinae	12	5	2.4
981330	Tsukamurella phage TPA2	Tsukamurella phage	Host_available	2731341	Duplodnaviria	2731360	Heunggongvirae	2731618	Uroviricota	2731619	Caudoviricetes	28883	Caudovirales	10699	Siphoviridae	196894	unclassified Siphoviridae	10	5	2
1985731	Pseudomonas virus LKA1	Pseudomonas virus	Host_missed	2731341	Duplodnaviria	2731360	Heunggongvirae	2731618	Uroviricota	2731619	Caudoviricetes	28883	Caudovirales	2731643	Autographiviridae	2731648	Krylovirinae	10	5	2
2733988	Salmonella virus NR01	Salmonella virus	Host_missed	2731341	Duplodnaviria	2731360	Heunggongvirae	2731618	Uroviricota	2731619	Caudoviricetes	28883	Caudovirales	2731690	Demerecviridae	2732013	Markadamsvirinae	10	5	2
2734262	Faecalibacterium virus Oengus	Faecalibacterium virus	Host_missed	2731341	Duplodnaviria	2731360	Heunggongvirae	2731618	Uroviricota	2731619	Caudoviricetes	28883	Caudovirales	10699	Siphoviridae	2733199	Oengusvirus	10	5	2
2560269	Acinetobacter virus ME3	Acinetobacter virus	Host_missed	2731341	Duplodnaviria	2731360	Heunggongvirae	2731618	Uroviricota	2731619	Caudoviricetes	28883	Caudovirales	10662	Myoviridae	2560175	Metrivirus	10	4	2.5
2733608	Enterobacter virus KDA1	Enterobacter virus	Host_missed	2731341	Duplodnaviria	2731360	Heunggongvirae	2731618	Uroviricota	2731619	Caudoviricetes	28883	Caudovirales	2731643	Autographiviridae	2731652	Slopekvirinae	10	4	2.5
10690	Haemophilus virus HP1	Haemophilus virus	Host_available	2731341	Duplodnaviria	2731360	Heunggongvirae	2731618	Uroviricota	2731619	Caudoviricetes	28883	Caudovirales	10662	Myoviridae	857479	Peduovirinae	10	2	5
1701828	Streptococcus phage phiARI0468-2	Streptococcus phage	Host_available	2731341	Duplodnaviria	2731360	Heunggongvirae	2731618	Uroviricota	2731619	Caudoviricetes	28883	Caudovirales	10699	Siphoviridae	196894	unclassified Siphoviridae	10	1	10
578234	Lactobacillus phage Lv-1	Lactobacillus phage	Host_available	2731341	Duplodnaviria	2731360	Heunggongvirae	2731618	Uroviricota	2731619	Caudoviricetes	28883	Caudovirales	10699	Siphoviridae	196894	unclassified Siphoviridae	9	3	3
2170234	Geobacillus virus Tp84	Geobacillus virus	Host_missed	2731341	Duplodnaviria	2731360	Heunggongvirae	2731618	Uroviricota	2731619	Caudoviricetes	28883	Caudovirales	10699	Siphoviridae	2169656	Saundersvirus	9	1	9
59241	Streptococcus phage Dp-1	Streptococcus phage	Host_available	2731341	Duplodnaviria	2731360	Heunggongvirae	2731618	Uroviricota	2731619	Caudoviricetes	28883	Caudovirales	10699	Siphoviridae	196894	unclassified Siphoviridae	8	4	2
537874	Streptococcus phage PH15	Streptococcus phage	Host_available	2731341	Duplodnaviria	2731360	Heunggongvirae	2731618	Uroviricota	2731619	Caudoviricetes	28883	Caudovirales	10699	Siphoviridae	196894	unclassified Siphoviridae	8	4	2
1698709	Mycobacterium phage Enkosi	Mycobacterium phage	Host_available	2731341	Duplodnaviria	2731360	Heunggongvirae	2731618	Uroviricota	2731619	Caudoviricetes	28883	Caudovirales	10699	Siphoviridae	1623306	Timquatrovirus	8	4	2
1701814	Streptococcus phage phiARI0131-2	Streptococcus phage	Host_available	2731341	Duplodnaviria	2731360	Heunggongvirae	2731618	Uroviricota	2731619	Caudoviricetes	28883	Caudovirales	10699	Siphoviridae	196894	unclassified Siphoviridae	8	4	2
2734248	Faecalibacterium virus Lugh	Faecalibacterium virus	Host_missed	2731341	Duplodnaviria	2731360	Heunggongvirae	2731618	Uroviricota	2731619	Caudoviricetes	28883	Caudovirales	10699	Siphoviridae	2733190	Lughvirus	8	4	2
398839	Staphylococcus virus CNPH82	Staphylococcus virus	Host_available	2731341	Duplodnaviria	2731360	Heunggongvirae	2731618	Uroviricota	2731619	Caudoviricetes	28883	Caudovirales	10699	Siphoviridae	1623298	Phietavirus	8	3	2.66667
2099336	Anoxybacillus phage A403	Anoxybacillus phage	Host_available	2731341	Duplodnaviria	2731360	Heunggongvirae	2731618	Uroviricota	2731619	Caudoviricetes	28883	Caudovirales	10699	Siphoviridae	196894	unclassified Siphoviridae	8	3	2.66667
2734053	Staphylococcus virus SscM1	Staphylococcus virus	Host_missed	2731341	Duplodnaviria	2731360	Heunggongvirae	2731618	Uroviricota	2731619	Caudoviricetes	28883	Caudovirales	2560065	Herelleviridae	2560081	Twortvirinae	8	3	2.66667
407392	Thermus phage phiYS40	Thermus phage	Host_available	2731341	Duplodnaviria	2731360	Heunggongvirae	2731618	Uroviricota	2731619	Caudoviricetes	28883	Caudovirales	10662	Myoviridae	196896	unclassified Myoviridae	7	3	2.33333
1701837	Streptococcus phage phiARI0746	Streptococcus phage	Host_available	2731341	Duplodnaviria	2731360	Heunggongvirae	2731618	Uroviricota	2731619	Caudoviricetes	28883	Caudovirales	10699	Siphoviridae	196894	unclassified Siphoviridae	7	1	7
1197953	Staphylococcus virus IPLA7	Staphylococcus virus	Host_available	2731341	Duplodnaviria	2731360	Heunggongvirae	2731618	Uroviricota	2731619	Caudoviricetes	28883	Caudovirales	10699	Siphoviridae	1623298	Phietavirus	6	3	2
1560342	Acinetobacter phage YMC13/03/R2096	Acinetobacter phage	Host_available	2731341	Duplodnaviria	2731360	Heunggongvirae	2731618	Uroviricota	2731619	Caudoviricetes	28883	Caudovirales	10662	Myoviridae	196896	unclassified Myoviridae	6	3	2
1573458	Pseudomonas phage PS-1	Pseudomonas phage	Host_available	2731341	Duplodnaviria	2731360	Heunggongvirae	2731618	Uroviricota	2731619	Caudoviricetes	28883	Caudovirales	10699	Siphoviridae	196894	unclassified Siphoviridae	6	3	2
1982276	Propionibacterium virus PHL041M10	Propionibacterium virus	Host_missed	2731341	Duplodnaviria	2731360	Heunggongvirae	2731618	Uroviricota	2731619	Caudoviricetes	28883	Caudovirales	10699	Siphoviridae	1982251	Pahexavirus	6	3	2
1982570	Tsukamurella virus TIN2	Tsukamurella virus	Host_missed	2731341	Duplodnaviria	2731360	Heunggongvirae	2731618	Uroviricota	2731619	Caudoviricetes	28883	Caudovirales	10699	Siphoviridae	1982569	Tinduovirus	6	3	2
2315695	Escherichia phage fp01	Escherichia phage	Host_available	2731341	Duplodnaviria	2731360	Heunggongvirae	2731618	Uroviricota	2731619	Caudoviricetes	28883	Caudovirales	2731690	Demerecviridae	2732013	Markadamsvirinae	6	3	2
2560264	Acinetobacter virus AbP2	Acinetobacter virus	Host_missed	2731341	Duplodnaviria	2731360	Heunggongvirae	2731618	Uroviricota	2731619	Caudoviricetes	28883	Caudovirales	10662	Myoviridae	1915205	Obolenskvirus	6	3	2
2560358	Brochothrix virus A9	Brochothrix virus	Host_missed	2731341	Duplodnaviria	2731360	Heunggongvirae	2731618	Uroviricota	2731619	Caudoviricetes	28883	Caudovirales	2560065	Herelleviridae	2560358	Brochothrix virus A9	6	3	2
2696340	Enterobacter phage vB_EclM_CIP9	Enterobacter phage	Host_available	2731341	Duplodnaviria	2731360	Heunggongvirae	2731618	Uroviricota	2731619	Caudoviricetes	28883	Caudovirales	10662	Myoviridae	1198136	Tevenvirinae	6	3	2
2733590	Ralstonia virus RSPI1	Ralstonia virus	Host_missed	2731341	Duplodnaviria	2731360	Heunggongvirae	2731618	Uroviricota	2731619	Caudoviricetes	28883	Caudovirales	2731643	Autographiviridae	2731651	Okabevirinae	6	3	2
2734143	Erwinia virus Y3	Erwinia virus	Host_missed	2731341	Duplodnaviria	2731360	Heunggongvirae	2731618	Uroviricota	2731619	Caudoviricetes	28883	Caudovirales	10662	Myoviridae	2733131	Sasquatchvirus	6	3	2
106284	Staphylococcus virus phiETA	Staphylococcus virus	Host_available	2731341	Duplodnaviria	2731360	Heunggongvirae	2731618	Uroviricota	2731619	Caudoviricetes	28883	Caudovirales	10699	Siphoviridae	1623298	Phietavirus	6	1	6
298338	Lactobacillus virus LP65	Lactobacillus virus	Host_available	2731341	Duplodnaviria	2731360	Heunggongvirae	2731618	Uroviricota	2731619	Caudoviricetes	28883	Caudovirales	2560065	Herelleviridae	298338	Lactobacillus virus LP65	6	1	6
2560307	Arthrobacteria virus Molivia	Arthrobacteria virus	Host_missed	2731341	Duplodnaviria	2731360	Heunggongvirae	2731618	Uroviricota	2731619	Caudoviricetes	28883	Caudovirales	10699	Siphoviridae	1982099	Amigovirus	6	1	6
646413	Streptococcus phage 5093	Streptococcus phage	Host_available	2731341	Duplodnaviria	2731360	Heunggongvirae	2731618	Uroviricota	2731619	Caudoviricetes	28883	Caudovirales	10699	Siphoviridae	196894	unclassified Siphoviridae	5	2	2.5
320840	Staphylococcus virus 37	Staphylococcus virus	Host_available	2731341	Duplodnaviria	2731360	Heunggongvirae	2731618	Uroviricota	2731619	Caudoviricetes	28883	Caudovirales	10699	Siphoviridae	1623298	Phietavirus	4	2	2
764562	Brochothrix phage BL3	Brochothrix phage	Host_available	2731341	Duplodnaviria	2731360	Heunggongvirae	2731618	Uroviricota	2731619	Caudoviricetes	28883	Caudovirales	10699	Siphoviridae	196894	unclassified Siphoviridae	4	2	2
1197952	Staphylococcus virus IPLA5	Staphylococcus virus	Host_available	2731341	Duplodnaviria	2731360	Heunggongvirae	2731618	Uroviricota	2731619	Caudoviricetes	28883	Caudovirales	10699	Siphoviridae	1623298	Phietavirus	4	2	2
1460070	Ralstonia phage 1 NP-2014	Ralstonia phage	Host_available	2731342	Monodnaviria	2732090	Loebvirae	2732410	Hofneiviricota	2732411	Faserviricetes	2732094	Tubulavirales	10860	Inoviridae	456491	unclassified Inoviridae	4	2	2
1784982	Pseudomonas phage O4	Pseudomonas phage	Host_available	2731341	Duplodnaviria	2731360	Heunggongvirae	2731618	Uroviricota	2731619	Caudoviricetes	28883	Caudovirales	10744	Podoviridae	196895	unclassified Podoviridae	4	2	2
1982358	Pseudomonas virus PaMx74	Pseudomonas virus	Host_missed	2731341	Duplodnaviria	2731360	Heunggongvirae	2731618	Uroviricota	2731619	Caudoviricetes	28883	Caudovirales	10699	Siphoviridae	1982355	Pamexvirus	4	2	2
1984796	Salmonella virus SPN3US	Salmonella virus	Host_missed	2731341	Duplodnaviria	2731360	Heunggongvirae	2731618	Uroviricota	2731619	Caudoviricetes	28883	Caudovirales	10662	Myoviridae	1980929	Seoulvirus	4	2	2
2560283	Aeromonas virus 56	Aeromonas virus	Host_missed	2731341	Duplodnaviria	2731360	Heunggongvirae	2731618	Uroviricota	2731619	Caudoviricetes	28883	Caudovirales	10662	Myoviridae	2560208	Popoffvirus	4	2	2
2560539	Klebsiella virus IME260	Klebsiella virus	Host_missed	2731341	Duplodnaviria	2731360	Heunggongvirae	2731618	Uroviricota	2731619	Caudoviricetes	28883	Caudovirales	2731690	Demerecviridae	2560233	Sugarlandvirus	4	2	2
2560543	Klebsiella virus KpV80	Klebsiella virus	Host_missed	2731341	Duplodnaviria	2731360	Heunggongvirae	2731618	Uroviricota	2731619	Caudoviricetes	28883	Caudovirales	10662	Myoviridae	2560154	Jedunavirus	4	2	2
2560685	Pseudomonas virus VCM	Pseudomonas virus	Host_missed	2731341	Duplodnaviria	2731360	Heunggongvirae	2731618	Uroviricota	2731619	Caudoviricetes	28883	Caudovirales	10662	Myoviridae	2560197	Otagovirus	4	2	2
2591132	Rhodococcus phage Whack	Rhodococcus phage	Host_available	2731341	Duplodnaviria	2731360	Heunggongvirae	2731618	Uroviricota	2731619	Caudoviricetes	28883	Caudovirales	10699	Siphoviridae	196894	unclassified Siphoviridae	4	2	2
2733986	Escherichia virus phiAPCEc03	Escherichia virus	Host_missed	2731341	Duplodnaviria	2731360	Heunggongvirae	2731618	Uroviricota	2731619	Caudoviricetes	28883	Caudovirales	2731690	Demerecviridae	2732013	Markadamsvirinae	4	2	2
2734030	Pantoea virus AAS23	Pantoea virus	Host_missed	2731341	Duplodnaviria	2731360	Heunggongvirae	2731618	Uroviricota	2731619	Caudoviricetes	28883	Caudovirales	2731691	Drexlerviridae	2732050	Sauletekiovirus	4	2	2
190478	Clostridium phage phi3626	Clostridium phage	Host_available	2731341	Duplodnaviria	2731360	Heunggongvirae	2731618	Uroviricota	2731619	Caudoviricetes	28883	Caudovirales	10699	Siphoviridae	196894	unclassified Siphoviridae	4	1	4
2169922	Escherichia virus HK542	Escherichia virus	Host_missed	2731341	Duplodnaviria	2731360	Heunggongvirae	2731618	Uroviricota	2731619	Caudoviricetes	28883	Caudovirales	10699	Siphoviridae	2169654	Hendrixvirus	4	1	4
2734074	Stenotrophomonas virus Smp131	Stenotrophomonas virus	Host_missed	2731341	Duplodnaviria	2731360	Heunggongvirae	2731618	Uroviricota	2731619	Caudoviricetes	28883	Caudovirales	10662	Myoviridae	857479	Peduovirinae	4	1	4
2011078	Stenotrophomonas virus SMA6	Stenotrophomonas virus	Host_missed	2731342	Monodnaviria	2732090	Loebvirae	2732410	Hofneiviricota	2732411	Faserviricetes	2732094	Tubulavirales	10860	Inoviridae	2732878	Scuticavirus	3	1	3
2734046	Staphylococcus virus BS1	Staphylococcus virus	Host_missed	2731341	Duplodnaviria	2731360	Heunggongvirae	2731618	Uroviricota	2731619	Caudoviricetes	28883	Caudovirales	2560065	Herelleviridae	2560081	Twortvirinae	3	1	3
12417	Lactobacillus phage phiadh	Lactobacillus phage	Host_available	2731341	Duplodnaviria	2731360	Heunggongvirae	2731618	Uroviricota	2731619	Caudoviricetes	28883	Caudovirales	10699	Siphoviridae	196894	unclassified Siphoviridae	2	1	2
31754	Lactococcus phage BK5-T	Lactococcus phage	Host_available	2731341	Duplodnaviria	2731360	Heunggongvirae	2731618	Uroviricota	2731619	Caudoviricetes	28883	Caudovirales	10699	Siphoviridae	196894	unclassified Siphoviridae	2	1	2
35241	Lactococcus phage Tuc2009	Lactococcus phage	Host_available	2731341	Duplodnaviria	2731360	Heunggongvirae	2731618	Uroviricota	2731619	Caudoviricetes	28883	Caudovirales	10699	Siphoviridae	196894	unclassified Siphoviridae	2	1	2
72638	Streptococcus virus Sfi19	Streptococcus virus	Host_available	2731341	Duplodnaviria	2731360	Heunggongvirae	2731618	Uroviricota	2731619	Caudoviricetes	28883	Caudovirales	10699	Siphoviridae	1623304	Moineauvirus	2	1	2
90410	Streptococcus virus DT1	Streptococcus virus	Host_available	2731341	Duplodnaviria	2731360	Heunggongvirae	2731618	Uroviricota	2731619	Caudoviricetes	28883	Caudovirales	10699	Siphoviridae	1623304	Moineauvirus	2	1	2
261726	Vibrio virus VP882	Vibrio virus	Host_available	2731341	Duplodnaviria	2731360	Heunggongvirae	2731618	Uroviricota	2731619	Caudoviricetes	28883	Caudovirales	10662	Myoviridae	1198976	Hapunavirus	2	1	2
347327	Pseudomonas phage PA11	Pseudomonas phage	Host_available	2731341	Duplodnaviria	2731360	Heunggongvirae	2731618	Uroviricota	2731619	Caudoviricetes	28883	Caudovirales	10744	Podoviridae	196895	unclassified Podoviridae	2	1	2
431894	Burkholderia virus phiE255	Burkholderia virus	Host_available	2731341	Duplodnaviria	2731360	Heunggongvirae	2731618	Uroviricota	2731619	Caudoviricetes	28883	Caudovirales	10662	Myoviridae	1198139	Bcepmuvirus	2	1	2
699370	Thermus phage TMA	Thermus phage	Host_available	2731341	Duplodnaviria	2731360	Heunggongvirae	2731618	Uroviricota	2731619	Caudoviricetes	28883	Caudovirales	10662	Myoviridae	196896	unclassified Myoviridae	2	1	2
762660	Acinetobacter phage Ac42	Acinetobacter phage	Host_available	2731341	Duplodnaviria	2731360	Heunggongvirae	2731618	Uroviricota	2731619	Caudoviricetes	28883	Caudovirales	10662	Myoviridae	1198136	Tevenvirinae	2	1	2
764561	Brochothrix phage NF5	Brochothrix phage	Host_available	2731341	Duplodnaviria	2731360	Heunggongvirae	2731618	Uroviricota	2731619	Caudoviricetes	28883	Caudovirales	10699	Siphoviridae	196894	unclassified Siphoviridae	2	1	2
881953	Lactococcus phage 949	Lactococcus phage	Host_available	2731341	Duplodnaviria	2731360	Heunggongvirae	2731618	Uroviricota	2731619	Caudoviricetes	28883	Caudovirales	10699	Siphoviridae	196894	unclassified Siphoviridae	2	1	2
941058	Bacillus phage SP-10	Bacillus phage	Host_available	2731341	Duplodnaviria	2731360	Heunggongvirae	2731618	Uroviricota	2731619	Caudoviricetes	28883	Caudovirales	2560065	Herelleviridae	857473	Spounavirinae	2	1	2
1051631	Streptococcus phage YMC-2011	Streptococcus phage	Host_available	2731341	Duplodnaviria	2731360	Heunggongvirae	2731618	Uroviricota	2731619	Caudoviricetes	28883	Caudovirales	10699	Siphoviridae	1623304	Moineauvirus	2	1	2
1071177	Psychrobacter phage Psymv2	Psychrobacter phage	Host_available	2731341	Duplodnaviria	2731360	Heunggongvirae	2731618	Uroviricota	2731619	Caudoviricetes	28883	Caudovirales	10699	Siphoviridae	196894	unclassified Siphoviridae	2	1	2
1161927	Pseudomonas phage Lu11	Pseudomonas phage	Host_available	2731341	Duplodnaviria	2731360	Heunggongvirae	2731618	Uroviricota	2731619	Caudoviricetes	28883	Caudovirales	10662	Myoviridae	196896	unclassified Myoviridae	2	1	2
1195085	Cronobacter phage CR5	Cronobacter phage	Host_available	2731341	Duplodnaviria	2731360	Heunggongvirae	2731618	Uroviricota	2731619	Caudoviricetes	28883	Caudovirales	10662	Myoviridae	2733102	Derbicusvirus	2	1	2
1204543	Staphylococcus virus SA11	Staphylococcus virus	Host_available	2731341	Duplodnaviria	2731360	Heunggongvirae	2731618	Uroviricota	2731619	Caudoviricetes	28883	Caudovirales	2560065	Herelleviridae	2560081	Twortvirinae	2	1	2
1327935	Cronobacter phage S13	Cronobacter phage	Host_available	2731341	Duplodnaviria	2731360	Heunggongvirae	2731618	Uroviricota	2731619	Caudoviricetes	28883	Caudovirales	10662	Myoviridae	1198136	Tevenvirinae	2	1	2
1412875	Lactococcus phage phiL47	Lactococcus phage	Host_available	2731341	Duplodnaviria	2731360	Heunggongvirae	2731618	Uroviricota	2731619	Caudoviricetes	28883	Caudovirales	10699	Siphoviridae	196894	unclassified Siphoviridae	2	1	2
1481112	Serratia phage PS2	Serratia phage	Host_available	2731341	Duplodnaviria	2731360	Heunggongvirae	2731618	Uroviricota	2731619	Caudoviricetes	28883	Caudovirales	10662	Myoviridae	1198136	Tevenvirinae	2	1	2
1481186	Acinetobacter phage vB_AbaM_Acibel004	Acinetobacter phage	Host_available	2731341	Duplodnaviria	2731360	Heunggongvirae	2731618	Uroviricota	2731619	Caudoviricetes	28883	Caudovirales	10662	Myoviridae	2733128	Saclayvirus	2	1	2
1542477	Prochlorococcus phage P-TIM68	Prochlorococcus phage	Host_available	2731341	Duplodnaviria	2731360	Heunggongvirae	2731618	Uroviricota	2731619	Caudoviricetes	28883	Caudovirales	10662	Myoviridae	196896	unclassified Myoviridae	2	1	2
1567012	Clostridium phage phiCT453A	Clostridium phage	Host_available	2731341	Duplodnaviria	2731360	Heunggongvirae	2731618	Uroviricota	2731619	Caudoviricetes	28883	Caudovirales	10662	Myoviridae	196896	unclassified Myoviridae	2	1	2
1589270	Streptococcus phage Str-PAP-1	Streptococcus phage	Host_available	2731341	Duplodnaviria	2731360	Heunggongvirae	2731618	Uroviricota	2731619	Caudoviricetes	28883	Caudovirales	10699	Siphoviridae	196894	unclassified Siphoviridae	2	1	2
1636270	Rhodoferax phage P26218	Rhodoferax phage	Host_available	2731341	Duplodnaviria	2731360	Heunggongvirae	2731618	Uroviricota	2731619	Caudoviricetes	28883	Caudovirales	10744	Podoviridae	196895	unclassified Podoviridae	2	1	2
1647454	Salmonella phage SE24	Salmonella phage	Host_available	2731341	Duplodnaviria	2731360	Heunggongvirae	2731618	Uroviricota	2731619	Caudoviricetes	28883	Caudovirales	2731690	Demerecviridae	2732013	Markadamsvirinae	2	1	2
1655645	Parabacteroides phage YZ-2015b	Parabacteroides phage	Host_available	2731342	Monodnaviria	2732091	Sangervirae	2732412	Phixviricota	2732413	Malgrandaviricetes	2732414	Petitvirales	10841	Microviridae	117574	unclassified Microviridae	2	1	2
1701257	Enterobacter phage phiEap-2	Enterobacter phage	Host_available	2731341	Duplodnaviria	2731360	Heunggongvirae	2731618	Uroviricota	2731619	Caudoviricetes	28883	Caudovirales	10699	Siphoviridae	1910976	Guernseyvirinae	2	1	2
1732064	Staphylococcus phage StB20-like	Staphylococcus phage	Host_available	2731341	Duplodnaviria	2731360	Heunggongvirae	2731618	Uroviricota	2731619	Caudoviricetes	28883	Caudovirales	10699	Siphoviridae	196894	unclassified Siphoviridae	2	1	2
1852629	Acinetobacter phage vB_AbaS_TRS1	Acinetobacter phage	Host_available	2731341	Duplodnaviria	2731360	Heunggongvirae	2731618	Uroviricota	2731619	Caudoviricetes	28883	Caudovirales	10699	Siphoviridae	2560250	Vieuvirus	2	1	2
1873985	Salmonella phage IME207	Salmonella phage	Host_available	2731341	Duplodnaviria	2731360	Heunggongvirae	2731618	Uroviricota	2731619	Caudoviricetes	28883	Caudovirales	10699	Siphoviridae	196894	unclassified Siphoviridae	2	1	2
1914895	Cronobacter virus GAP31	Cronobacter virus	Host_missed	2731341	Duplodnaviria	2731360	Heunggongvirae	2731618	Uroviricota	2731619	Caudoviricetes	28883	Caudovirales	10662	Myoviridae	1911928	Vequintavirinae	2	1	2
1914899	Cronobacter virus CR9	Cronobacter virus	Host_missed	2731341	Duplodnaviria	2731360	Heunggongvirae	2731618	Uroviricota	2731619	Caudoviricetes	28883	Caudovirales	10662	Myoviridae	1911928	Vequintavirinae	2	1	2
1921123	Salmonella virus 9NA	Salmonella virus	Host_missed	2731341	Duplodnaviria	2731360	Heunggongvirae	2731618	Uroviricota	2731619	Caudoviricetes	28883	Caudovirales	10699	Siphoviridae	1921122	Nonanavirus	2	1	2
1921411	Pseudomonas virus PAKP1	Pseudomonas virus	Host_missed	2731341	Duplodnaviria	2731360	Heunggongvirae	2731618	Uroviricota	2731619	Caudoviricetes	28883	Caudovirales	10662	Myoviridae	1921407	Pakpunavirus	2	1	2
1926346	Bacillus virus vB_BsuM-Goe3	Bacillus virus	Host_missed	2731341	Duplodnaviria	2731360	Heunggongvirae	2731618	Uroviricota	2731619	Caudoviricetes	28883	Caudovirales	2560065	Herelleviridae	2560070	Bastillevirinae	2	1	2
1965482	Lactococcus phage LW81	Lactococcus phage	Host_available	2731341	Duplodnaviria	2731360	Heunggongvirae	2731618	Uroviricota	2731619	Caudoviricetes	28883	Caudovirales	10699	Siphoviridae	196894	unclassified Siphoviridae	2	1	2
1966265	Xanthomonas virus OP2	Xanthomonas virus	Host_missed	2731341	Duplodnaviria	2731360	Heunggongvirae	2731618	Uroviricota	2731619	Caudoviricetes	28883	Caudovirales	10662	Myoviridae	2733115	Naesvirus	2	1	2
1982257	Propionibacterium virus Lauchelly	Propionibacterium virus	Host_missed	2731341	Duplodnaviria	2731360	Heunggongvirae	2731618	Uroviricota	2731619	Caudoviricetes	28883	Caudovirales	10699	Siphoviridae	1982251	Pahexavirus	2	1	2
1982259	Propionibacterium virus Ouroboros	Propionibacterium virus	Host_missed	2731341	Duplodnaviria	2731360	Heunggongvirae	2731618	Uroviricota	2731619	Caudoviricetes	28883	Caudovirales	10699	Siphoviridae	1982251	Pahexavirus	2	1	2
1982265	Propionibacterium virus P100A	Propionibacterium virus	Host_missed	2731341	Duplodnaviria	2731360	Heunggongvirae	2731618	Uroviricota	2731619	Caudoviricetes	28883	Caudovirales	10699	Siphoviridae	1982251	Pahexavirus	2	1	2
1982288	Propionibacterium virus PHL116M00	Propionibacterium virus	Host_missed	2731341	Duplodnaviria	2731360	Heunggongvirae	2731618	Uroviricota	2731619	Caudoviricetes	28883	Caudovirales	10699	Siphoviridae	1982251	Pahexavirus	2	1	2
1982585	Streptococcus virus Cp7	Streptococcus virus	Host_missed	2731341	Duplodnaviria	2731360	Heunggongvirae	2731618	Uroviricota	2731619	Caudoviricetes	28883	Caudovirales	10744	Podoviridae	542836	Picovirinae	2	1	2
1985729	Pantoea virus Limelight	Pantoea virus	Host_missed	2731341	Duplodnaviria	2731360	Heunggongvirae	2731618	Uroviricota	2731619	Caudoviricetes	28883	Caudovirales	2731643	Autographiviridae	2731954	Limelightvirus	2	1	2
2005696	Salmonella virus Jersey	Salmonella virus	Host_missed	2731341	Duplodnaviria	2731360	Heunggongvirae	2731618	Uroviricota	2731619	Caudoviricetes	28883	Caudovirales	10699	Siphoviridae	1910976	Guernseyvirinae	2	1	2
2011079	Stenotrophomonas virus SMA7	Stenotrophomonas virus	Host_missed	2731342	Monodnaviria	2732090	Loebvirae	2732410	Hofneiviricota	2732411	Faserviricetes	2732094	Tubulavirales	10860	Inoviridae	2732880	Subteminivirus	2	1	2
2169689	Serratia virus MAM1	Serratia virus	Host_missed	2731341	Duplodnaviria	2731360	Heunggongvirae	2731618	Uroviricota	2731619	Caudoviricetes	28883	Caudovirales	2169529	Ackermannviridae	2169689	Serratia virus MAM1	2	1	2
2169962	Achromobacter virus Axp3	Achromobacter virus	Host_missed	2731341	Duplodnaviria	2731360	Heunggongvirae	2731618	Uroviricota	2731619	Caudoviricetes	28883	Caudovirales	10744	Podoviridae	2169642	Jwalphavirus	2	1	2
2178928	Erwinia phage phiEaP-8	Erwinia phage	Host_available	2731341	Duplodnaviria	2731360	Heunggongvirae	2731618	Uroviricota	2731619	Caudoviricetes	28883	Caudovirales	10744	Podoviridae	1982576	Johnsonvirus	2	1	2
2508071	Pantoea phage vB_PagM_LIET2	Pantoea phage	Host_available	2731341	Duplodnaviria	2731360	Heunggongvirae	2731618	Uroviricota	2731619	Caudoviricetes	28883	Caudovirales	10662	Myoviridae	196896	unclassified Myoviridae	2	1	2
2510943	Lactobacillus phage 3-521	Lactobacillus phage	Host_available	2731341	Duplodnaviria	2731360	Heunggongvirae	2731618	Uroviricota	2731619	Caudoviricetes	28883	Caudovirales	2560065	Herelleviridae	2572872	unclassified Herelleviridae	2	1	2
2560286	Agrobacterium virus Atuph07	Agrobacterium virus	Host_missed	2731341	Duplodnaviria	2731360	Heunggongvirae	2731618	Uroviricota	2731619	Caudoviricetes	28883	Caudovirales	10662	Myoviridae	2560207	Polybotosvirus	2	1	2
2560395	Corynebacterium virus P1201	Corynebacterium virus	Host_missed	2731341	Duplodnaviria	2731360	Heunggongvirae	2731618	Uroviricota	2731619	Caudoviricetes	28883	Caudovirales	10699	Siphoviridae	2560115	Chunghsingvirus	2	1	2
2560434	Erwinia virus EaH1	Erwinia virus	Host_missed	2731341	Duplodnaviria	2731360	Heunggongvirae	2731618	Uroviricota	2731619	Caudoviricetes	28883	Caudovirales	10662	Myoviridae	2560148	Iapetusvirus	2	1	2
2560435	Erwinia virus Risingsun	Erwinia virus	Host_missed	2731341	Duplodnaviria	2731360	Heunggongvirae	2731618	Uroviricota	2731619	Caudoviricetes	28883	Caudovirales	10662	Myoviridae	2560216	Risingsunvirus	2	1	2
2560464	Escherichia virus Golestan	Escherichia virus	Host_missed	2731341	Duplodnaviria	2731360	Heunggongvirae	2731618	Uroviricota	2731619	Caudoviricetes	28883	Caudovirales	10699	Siphoviridae	1910976	Guernseyvirinae	2	1	2
2560499	Gordonia virus Ghobes	Gordonia virus	Host_missed	2731341	Duplodnaviria	2731360	Heunggongvirae	2731618	Uroviricota	2731619	Caudoviricetes	28883	Caudovirales	10699	Siphoviridae	2560140	Ghobesvirus	2	1	2
2560501	Gordonia virus Gustav	Gordonia virus	Host_missed	2731341	Duplodnaviria	2731360	Heunggongvirae	2731618	Uroviricota	2731619	Caudoviricetes	28883	Caudovirales	10699	Siphoviridae	2560144	Gustavvirus	2	1	2
2560671	Pseudomonas virus Noxifer	Pseudomonas virus	Host_missed	2731341	Duplodnaviria	2731360	Heunggongvirae	2731618	Uroviricota	2731619	Caudoviricetes	28883	Caudovirales	10662	Myoviridae	2560190	Noxifervirus	2	1	2
2560684	Pseudomonas virus UFVP2	Pseudomonas virus	Host_missed	2731341	Duplodnaviria	2731360	Heunggongvirae	2731618	Uroviricota	2731619	Caudoviricetes	28883	Caudovirales	10744	Podoviridae	2560248	Vicosavirus	2	1	2
2560804	Thermus virus OH3	Thermus virus	Host_missed	2731342	Monodnaviria	2732090	Loebvirae	2732410	Hofneiviricota	2732411	Faserviricetes	2732094	Tubulavirales	10860	Inoviridae	2732882	Thomixvirus	2	1	2
2690230	Acinetobacter phage vB_AbaM_PhT2	Acinetobacter phage	Host_available	2731341	Duplodnaviria	2731360	Heunggongvirae	2731618	Uroviricota	2731619	Caudoviricetes	28883	Caudovirales	10662	Myoviridae	1198136	Tevenvirinae	2	1	2
2721760	Pantoea phage vB_PagM_SSEM1	Pantoea phage	Host_available	2731341	Duplodnaviria	2731360	Heunggongvirae	2731618	Uroviricota	2731619	Caudoviricetes	28883	Caudovirales	2731689	Chaseviridae	2732962	Loessnervirus	2	1	2
2733371	Cronobacter virus GAP227	Cronobacter virus	Host_missed	2731341	Duplodnaviria	2731360	Heunggongvirae	2731618	Uroviricota	2731619	Caudoviricetes	28883	Caudovirales	2731643	Autographiviridae	2731649	Melnykvirinae	2	1	2
2733593	Burkholderia virus JG068	Burkholderia virus	Host_missed	2731341	Duplodnaviria	2731360	Heunggongvirae	2731618	Uroviricota	2731619	Caudoviricetes	28883	Caudovirales	2731643	Autographiviridae	2731651	Okabevirinae	2	1	2
2733596	Ralstonia virus RSPII1	Ralstonia virus	Host_missed	2731341	Duplodnaviria	2731360	Heunggongvirae	2731618	Uroviricota	2731619	Caudoviricetes	28883	Caudovirales	2731643	Autographiviridae	2731651	Okabevirinae	2	1	2
2733617	Escherichia virus SRT7	Escherichia virus	Host_missed	2731341	Duplodnaviria	2731360	Heunggongvirae	2731618	Uroviricota	2731619	Caudoviricetes	28883	Caudovirales	2731643	Autographiviridae	2731653	Studiervirinae	2	1	2
2733624	Pseudomonas virus shl2	Pseudomonas virus	Host_missed	2731341	Duplodnaviria	2731360	Heunggongvirae	2731618	Uroviricota	2731619	Caudoviricetes	28883	Caudovirales	2731643	Autographiviridae	2731653	Studiervirinae	2	1	2
2733644	Escherichia virus ST31	Escherichia virus	Host_missed	2731341	Duplodnaviria	2731360	Heunggongvirae	2731618	Uroviricota	2731619	Caudoviricetes	28883	Caudovirales	2731643	Autographiviridae	2731653	Studiervirinae	2	1	2
2733662	Pseudomonas virus PspYZU08	Pseudomonas virus	Host_missed	2731341	Duplodnaviria	2731360	Heunggongvirae	2731618	Uroviricota	2731619	Caudoviricetes	28883	Caudovirales	2731643	Autographiviridae	2731653	Studiervirinae	2	1	2
2733682	Klebsiella virus Pharr	Klebsiella virus	Host_missed	2731341	Duplodnaviria	2731360	Heunggongvirae	2731618	Uroviricota	2731619	Caudoviricetes	28883	Caudovirales	2731643	Autographiviridae	2731653	Studiervirinae	2	1	2
2733954	Sphingomonas virus Scott	Sphingomonas virus	Host_missed	2731341	Duplodnaviria	2731360	Heunggongvirae	2731618	Uroviricota	2731619	Caudoviricetes	28883	Caudovirales	2731643	Autographiviridae	2731973	Scottvirus	2	1	2
2733993	Shigella virus SSP1	Shigella virus	Host_missed	2731341	Duplodnaviria	2731360	Heunggongvirae	2731618	Uroviricota	2731619	Caudoviricetes	28883	Caudovirales	2731690	Demerecviridae	2732013	Markadamsvirinae	2	1	2
2734003	Escherichia virus IME253	Escherichia virus	Host_missed	2731341	Duplodnaviria	2731360	Heunggongvirae	2731618	Uroviricota	2731619	Caudoviricetes	28883	Caudovirales	2731691	Drexlerviridae	2732045	Braunvirinae	2	1	2
2734242	Microbacterium virus Krampus	Microbacterium virus	Host_missed	2731341	Duplodnaviria	2731360	Heunggongvirae	2731618	Uroviricota	2731619	Caudoviricetes	28883	Caudovirales	10699	Siphoviridae	2733184	Krampusvirus	2	1	2
2734249	Arthrobacter virus Maja	Arthrobacter virus	Host_missed	2731341	Duplodnaviria	2731360	Heunggongvirae	2731618	Uroviricota	2731619	Caudoviricetes	28883	Caudovirales	10699	Siphoviridae	2733191	Majavirus	2	1	2
2734261	Microbacterium virus Neferthena	Microbacterium virus	Host_missed	2731341	Duplodnaviria	2731360	Heunggongvirae	2731618	Uroviricota	2731619	Caudoviricetes	28883	Caudovirales	10699	Siphoviridae	2733198	Neferthenavirus	2	1	2
2734281	Microbacterium virus Squash	Microbacterium virus	Host_missed	2731341	Duplodnaviria	2731360	Heunggongvirae	2731618	Uroviricota	2731619	Caudoviricetes	28883	Caudovirales	10699	Siphoviridae	2733215	Squashvirus	2	1	2
2734333	Betapleolipovirus HRPV9	Betapleolipovirus	Host_missed	2731342	Monodnaviria	2732093	Trapavirae	2732448	Saleviricota	2732449	Huolimaviricetes	2732451	Haloruvirales	1911603	Pleolipoviridae	1911605	Betapleolipovirus	2	1	2

## Sheet: Supplementary Table 4
Supplementary Table 4. GWAS of viral infection
Virus	Infected individuals	Chr	Pos	Ref	Alt	CALLRATE	MAF	STAT	PVALUE	BETA	Func	Gene	Transcript	dbsnp	1000GP3_AF	gnomAD_AF
Human gammaherpesvirus 4	2971 (30.18%)	6	27288323	A	C	1	0.04342	-5.81	6.44e-09	-0.09308	intergenic_region		:n.27288323A>C	rs3800316	0.27496	0.302348
Human betaherpesvirus 7	1297 (13.17%)	No significant result
Human endogenous retrovirus K	811 (8.24%)	3	97780621	A	G	1	0.01178	5.5208	3.461e-08	0.09986	structural_interaction_variant	ARL6	:c.192A>G	rs140114162	0.00179712	0.000603101
		3	97808093	T	A	1	0.01178	5.5208	3.461e-08	0.09986	intergenic_region		:n.97808093T>A	rs141331725	0.00179712	0.000484653
Human mastadenovirus C	245 (2.49%)	18	61347611	G	T	1	0.02504	5.6044	2.146e-08	0.03954	intron_variant	CDH20	NM_031891.3:c.-153+13784G>T	rs141076034	0.00958466	0.00178398
		5	62280787	A	C	1	0.01001	5.8083	6.506e-09	0.06443	intergenic_region		:n.62280787A>C	rs190867708	0.00419329	0.000421749
		5	88790008	C	T	1	0.01402	5.4627	4.803e-08	0.05081	intron_variant	MEF2C	NM_001193347.1:c.258+14590G>A	rs150087807	0.000798722	0.000548741
		6	156373950	C	T	1	0.03423	5.7193	1.101e-08	0.03452	intergenic_region		:n.156373950C>T	rs146516909	0.00798722	0.00196914
Hepatitis B virus	172 (1.75%)	10	673562	G	T	1	0.01122	-5.5308	3.269e-08	-0.04898	intron_variant	DIP2C	NM_014974.2:c.85+15932C>A	rs10795295	0.975439	0.975655
		15	93724028	G	A	0.9999	0.45144	5.5974	2.234e-08	0.01049	intergenic_region		:n.93724028G>A	rs11074224	0.527157	0.473909
		15	93724190	G	T	0.9999	0.44931	5.5573	2.811e-08	0.01042	intergenic_region		:n.93724190G>T	rs60610993	0.521366	0.469884
		16	5113893	C	G	1	0.01894	5.6711	1.459e-08	0.03865	intergenic_region		:n.5113893C>G	rs147661140	0.00579073	0.00452255
		19	18964235	A	G	1	0.01899	6.0579	1.43e-09	0.04143	intergenic_region		:n.18964235A>G	rs138555737	0.00339457	0.00171454
		2	225279864	G	T	1	0.05008	5.7043	1.202e-08	0.02437	intergenic_region		:n.225279864G>T	rs12694664	0.0664936	0.109919
		4	6121524	C	T	1	0.01092	5.5182	3.511e-08	0.04922	intron_variant	JAKMIP1	NM_001099433.1:c.-147-8527G>A	rs17767366	0.0561102	0.0850129
		9	17695595	G	A	1	0.01127	5.5535	2.873e-08	0.04862	intron_variant	SH3GL2	NM_003026.3:c.46-51471G>A	rs78314758	0.158147	0.137724
HHV-6A/6B	108 (1.10%)	10	1952527	C	T	1	0.01656	5.5322	3.243e-08	0.03197	intergenic_region		:n.1952527C>T	rs76676320	0.00359425	0.000775845
		12	53757487	G	A	1	0.01107	5.6116	2.059e-08	0.03971	upstream_gene_variant	CISTR	NR_104332.1:n.-453C>T	rs138447220	0.00199681	0.000226171
		16	82122822	C	T	1	0.01234	5.8182	6.136e-09	0.03934	intergenic_region		:n.82122822C>T	rs200695085	0.00159744	0.00067926
		16	82126306	C	G	1	0.01239	5.7926	7.145e-09	0.03909	intergenic_region		:n.82126306C>G	rs185661903	0.00139776	0.00082731
		16	82131252	T	G	0.99949	0.01341	6.0239	1.764e-09	0.03898	intergenic_region		:n.82131252T>G	rs184788272	0.000599042	0.000688976
		18	74755014	T	G	1	0.01011	6.0882	1.185e-09	0.04541	intron_variant	ZNF407	NM_017757.2:c.4803-26414T>G	rs113655524	0.0926518	0.153192
		1	24889869	T	G	1	0.02103	5.4756	4.469e-08	0.02822	intergenic_region		:n.24889869T>G	rs137855436	0.00219649	0.00184168
		22	50110748	C	T	1	0.02372	6.2231	5.074e-10	0.03028	intron_variant	MOV10L1	NM_018995.2:c.743+1904C>T	rs141049779	0.00499201	0.00531846
		22	50186842	T	C	1	0.04657	5.8717	4.454e-09	0.02087	intron_variant	TRABD	NM_001320484.1:c.-35+866T>C	rs73187244	0.139577	0.140939
		22	50187020	C	T	1	0.04576	5.9762	2.364e-09	0.0214	intron_variant	TRABD	NM_001320484.1:c.-35+1044C>T	rs73187245	0.133586	0.135837
		22	50190567	G	A	1	0.03428	5.53	3.283e-08	0.02274	intron_variant	TRABD	NM_001320484.1:c.-34-2460G>A	rs56036086	0.104233	0.110194
		22	50252226	C	T	1	0.0161	7.9231	2.568e-15	0.04676	upstream_gene_variant	HDAC10	NM_032019.5:c.-1194G>A	rs145367317	0.00239617	0.000226347
		22	50517713	C	T	0.9999	0.02601	6.1653	7.31e-10	0.0286	intron_variant	NCAPH2	NM_001185011.1:c.352-28C>T	rs2269388	0.0223642	0.0202187
		22	50522936	G	A	1	0.01513	7.1657	8.293e-13	0.04367	intron_variant	NCAPH2	NM_001185011.1:c.1530+14G>A	rs78417868	0.00239617	0.00169618
		22	50733891	G	A	0.9999	0.03413	7.0125	2.495e-12	0.0286	downstream_gene_variant	SHANK3	NM_033517.1:c.*2579G>A	rs79974042	0.00379393	0.000871586
		22	50736321	G	T	1	0.03631	6.9643	3.511e-12	0.02753	upstream_gene_variant	ACR	NM_001097.2:c.-1915G>T	rs144573414	0.00439297	0.000841533
		22	50737860	G	A	0.9999	0.03423	7.3493	2.152e-13	0.02992	upstream_gene_variant	ACR	NM_001097.2:c.-376G>A	rs75519438	0.00439297	0.000904334
		22	50738306	C	T	1	0.02971	7.8952	3.208e-15	0.03451	missense_variant	ACR	NM_001097.2:p.Thr24Met/c.71C>T	rs79314756	0.00359425	0.00150552
		22	50768404	G	A	1	0.03606	6.6457	3.177e-11	0.02643	3_prime_UTR_variant	RABL2B	NM_001130923.1:c.*372C>T	rs139027633	0.00479233	0.000943519
		22	50776368	A	G	1	0.03464	6.8981	5.596e-12	0.028	intron_variant	RABL2B	NM_001130923.1:c.217+302T>C	rs190639024	0.00419329	0.00100149
		22	50801250	G	T	0.99705	0.03581	6.9016	5.458e-12	0.02805	downstream_gene_variant	RPL23AP82	NR_026981.1:n.*1613G>T	rs573137567	0.0233626	0.00447012
		2	94563	G	A	1	0.01493	5.4817	4.317e-08	0.0336	intergenic_region		:n.94563G>A	rs146046225	0.00299521	0.000129157
		2	1638772	C	T	0.9999	0.01473	5.6079	2.103e-08	0.03486	intron_variant	PXDN	NM_012293.2:c.4206+74G>A	rs116214231	0.0680911	0.0853911
		3	117124162	T	G	1	0.04388	5.5577	2.805e-08	0.02006	intergenic_region		:n.117124162T>G	rs142692882	0.0111821	0.00329287
		4	15533472	A	G	1	0.04713	-5.5209	3.458e-08	-0.01945	intron_variant	CC2D2A	NM_001080522.2:c.1607+139A>G	rs7687556	0.925319	0.945687
		6	131449351	T	C	0.9999	0.01371	5.9271	3.188e-09	0.03784	intergenic_region		:n.131449351T>C	rs146935837	0.00199681	0.000615923
		6	131467354	G	A	1	0.01392	5.8584	4.823e-09	0.03714	intergenic_region		:n.131467354G>A	rs139938335	0.00199681	0.000645828
		6	131526705	G	A	1	0.01102	6.2967	3.171e-10	0.04463	intergenic_region		:n.131526705G>A	rs150331447	0.00159744	0.000419788
Human betaherpesvirus 6B	106 (1.08%)	10	1952527	C	T	1	0.01656	5.6191	1.972e-08	0.03219	intergenic_region		:n.1952527C>T	rs76676320	0.00359425	0.000775845
		12	53757487	G	A	1	0.01107	5.6952	1.268e-08	0.03994	upstream_gene_variant	CISTR	NR_104332.1:n.-453C>T	rs138447220	0.00199681	0.000226171
		16	27619377	C	G	1	0.01006	5.5022	3.845e-08	0.04084	intron_variant	KIAA0556	NM_015202.3:c.140+876C>G	rs140899398	0.00379393	0.000613338
		16	82122822	C	T	1	0.01234	5.9066	3.609e-09	0.03958	intergenic_region		:n.82122822C>T	rs200695085	0.00159744	0.00067926
		16	82126306	C	G	1	0.01239	5.8794	4.251e-09	0.03932	intergenic_region		:n.82126306C>G	rs185661903	0.00139776	0.00082731
		16	82131252	T	G	0.99949	0.01341	6.1178	9.848e-10	0.03923	intergenic_region		:n.82131252T>G	rs184788272	0.000599042	0.000688976
		18	74755014	T	G	1	0.01011	6.1724	6.99e-10	0.04564	intron_variant	ZNF407	NM_017757.2:c.4803-26414T>G	rs113655524	0.0926518	0.153192
		1	24889869	T	G	1	0.02103	5.5675	2.653e-08	0.02844	intergenic_region		:n.24889869T>G	rs137855436	0.00219649	0.00184168
		22	50110748	C	T	1	0.02372	6.3245	2.651e-10	0.03051	intron_variant	MOV10L1	NM_018995.2:c.743+1904C>T	rs141049779	0.00499201	0.00531846
		22	50186842	T	C	1	0.04657	5.9788	2.326e-09	0.02107	intron_variant	TRABD	NM_001320484.1:c.-35+866T>C	rs73187244	0.139577	0.140939
		22	50187020	C	T	1	0.04576	6.0852	1.207e-09	0.02161	intron_variant	TRABD	NM_001320484.1:c.-35+1044C>T	rs73187245	0.133586	0.135837
		22	50190567	G	A	1	0.03428	5.6229	1.929e-08	0.02293	intron_variant	TRABD	NM_001320484.1:c.-34-2460G>A	rs56036086	0.104233	0.110194
		22	50252226	C	T	1	0.0161	8.0297	1.089e-15	0.04698	upstream_gene_variant	HDAC10	NM_032019.5:c.-1194G>A	rs145367317	0.00239617	0.000226347
		22	50517713	C	T	0.9999	0.02601	6.2627	3.942e-10	0.02878	intron_variant	NCAPH2	NM_001185011.1:c.352-28C>T	rs2269388	0.0223642	0.0202187
		22	50522936	G	A	1	0.01513	7.257	4.257e-13	0.04383	intron_variant	NCAPH2	NM_001185011.1:c.1530+14G>A	rs78417868	0.00239617	0.00169618
		22	50733891	G	A	0.9999	0.03413	7.1391	1.006e-12	0.02887	downstream_gene_variant	SHANK3	NM_033517.1:c.*2579G>A	rs79974042	0.00379393	0.000871586
		22	50736321	G	T	1	0.03631	7.0933	1.399e-12	0.0278	upstream_gene_variant	ACR	NM_001097.2:c.-1915G>T	rs144573414	0.00439297	0.000841533
		22	50737860	G	A	0.9999	0.03423	7.4789	8.137e-14	0.03019	upstream_gene_variant	ACR	NM_001097.2:c.-376G>A	rs75519438	0.00439297	0.000904334
		22	50738306	C	T	1	0.02971	8.0233	1.147e-15	0.03477	missense_variant	ACR	NM_001097.2:p.Thr24Met/c.71C>T	rs79314756	0.00359425	0.00150552
		22	50768404	G	A	1	0.03606	6.7675	1.385e-11	0.02668	3_prime_UTR_variant	RABL2B	NM_001130923.1:c.*372C>T	rs139027633	0.00479233	0.000943519
		22	50776368	A	G	1	0.03464	7.0205	2.357e-12	0.02825	intron_variant	RABL2B	NM_001130923.1:c.217+302T>C	rs190639024	0.00419329	0.00100149
		22	50801250	G	T	0.99705	0.03581	7.0245	2.291e-12	0.0283	downstream_gene_variant	RPL23AP82	NR_026981.1:n.*1613G>T	rs573137567	0.0233626	0.00447012
		2	69454	G	A	1	0.01503	5.5378	3.141e-08	0.03355	intergenic_region		:n.69454G>A	rs76842870	0.00299521	0.000154787
		2	94563	G	A	1	0.01493	5.5651	2.689e-08	0.03382	intergenic_region		:n.94563G>A	rs146046225	0.00299521	0.000129157
		2	98731	A	C	1	0.01519	5.4918	4.078e-08	0.03311	intergenic_region		:n.98731A>C	rs183005643	0.00299521	0.000161415
		2	1638772	C	T	0.9999	0.01473	5.675	1.426e-08	0.03496	intron_variant	PXDN	NM_012293.2:c.4206+74G>A	rs116214231	0.0680911	0.0853911
		3	117124162	T	G	1	0.04388	5.6689	1.478e-08	0.02028	intergenic_region		:n.117124162T>G	rs142692882	0.0111821	0.00329287
		4	15533472	A	G	1	0.04713	-5.6261	1.893e-08	-0.01966	intron_variant	CC2D2A	NM_001080522.2:c.1607+139A>G	rs7687556	0.925319	0.945687
		6	131449351	T	C	0.9999	0.01371	6.0219	1.785e-09	0.03811	intergenic_region		:n.131449351T>C	rs146935837	0.00199681	0.000615923
		6	131467354	G	A	1	0.01392	5.9527	2.728e-09	0.03741	intergenic_region		:n.131467354G>A	rs139938335	0.00199681	0.000645828
		6	131526705	G	A	1	0.01102	6.393	1.7e-10	0.04492	intergenic_region		:n.131526705G>A	rs150331447	0.00159744	0.000419788
		8	71250337	G	A	1	0.05526	5.5951	2.265e-08	0.01808	intron_variant	EYA1	NM_000503.5:c.1051-5645C>T	rs117055527	0.0109824	0.00394057
		8	71255259	T	C	0.9999	0.05922	5.4645	4.756e-08	0.0171	intron_variant	EYA1	NM_000503.5:c.1051-10567A>G	rs76328872	0.0119808	0.00678338
Human betaherpesvirus 5	104 (1.06%)	10	71569423	G	A	1	0.01463	5.7801	7.691e-09	0.03531	intron_variant	CDH23	NM_022124.5:c.625-1367G>A	rs10999885	0.00299521	0.00106541
		11	97297032	T	C	0.9997	0.01539	6.1845	6.479e-10	0.03686	intergenic_region		:n.97297032T>C	rs148532921	0.000599042	0.000324338
		11	97549363	G	A	1	0.02006	5.4677	4.67e-08	0.02849	intergenic_region		:n.97549363G>A	rs143204534	0.00319489	0.000906384
		15	33219804	G	A	1	0.0129	5.7118	1.15e-08	0.03681	intergenic_region		:n.33219804G>A	rs146634881	0.00139776	0.000774793
		18	51491291	G	A	1	0.01341	5.5498	2.934e-08	0.03496	intron_variant	LINC01630	NR_040074.1:n.217-69302G>A	rs76586136	0.0453275	0.0557424
		2	17067091	C	A	1	0.01275	5.659	1.565e-08	0.03627	intergenic_region		:n.17067091C>A	rs200714042	0.00239617	0.00210748
		3	59685473	C	T	1	0.03362	5.8252	5.882e-09	0.02343	intergenic_region		:n.59685473C>T	rs75571334	0.0135783	0.00900988
		3	144740967	C	T	1	0.01112	5.7121	1.148e-08	0.03935	intergenic_region		:n.144740967C>T	rs186135598	0.00219649	0.000420059
		5	179208582	C	T	1	0.01808	5.8331	5.614e-09	0.0318	intron_variant	ADAMTS2	NM_014244.4:c.689-867G>A	rs57326548	0.125799	0.131207
		5	179208640	C	G	1	0.01874	5.6612	1.545e-08	0.03036	intron_variant	ADAMTS2	NM_014244.4:c.689-925G>C	rs55669906	0.0960463	0.0981547
		5	179208701	G	A	1	0.01828	5.821	6.034e-09	0.03175	intron_variant	ADAMTS2	NM_014244.4:c.689-986C>T	rs57207362	0.0934505	0.0957971
		5	179209699	A	G	1	0.01854	5.7272	1.051e-08	0.03095	intron_variant	ADAMTS2	NM_014244.4:c.689-1984T>C	rs56274637	0.133986	0.139292
		5	179210058	T	A	1	0.01879	5.6666	1.498e-08	0.03043	intron_variant	ADAMTS2	NM_014244.4:c.689-2343A>T	rs2411812	0.155551	0.168069
		5	179210501	T	G	1	0.01864	5.6998	1.234e-08	0.03072	intron_variant	ADAMTS2	NM_014244.4:c.689-2786A>C	rs7447544	0.147963	0.153178
		5	179211027	T	G	1	0.01859	5.7139	1.136e-08	0.03084	intron_variant	ADAMTS2	NM_014244.4:c.689-3312A>C	rs66629804	0.144169	0.147694
		5	179211723	G	A	1	0.01859	5.7139	1.136e-08	0.03084	intron_variant	ADAMTS2	NM_014244.4:c.689-4008C>T	rs73329766	0.105631	0.106184
		5	179211781	A	C	1	0.01859	5.7139	1.136e-08	0.03084	intron_variant	ADAMTS2	NM_014244.4:c.689-4066T>G	rs56814801	0.14377	0.146483
		5	179212145	T	C	0.99868	0.01653	6.2979	3.146e-10	0.03606	intron_variant	ADAMTS2	NM_014244.4:c.689-4430A>G	rs73809722	0.10603	0.09669
		5	179213832	G	C	1	0.01864	5.6998	1.234e-08	0.03072	intron_variant	ADAMTS2	NM_014244.4:c.689-6117C>G	rs59434527	0.105831	0.107237
		5	179216802	A	G	1	0.01859	5.7138	1.137e-08	0.03084	intron_variant	ADAMTS2	NM_014244.4:c.689-9087T>C	rs68081358	0.110823	0.126324
		5	179218324	C	T	1	0.01854	5.714	1.135e-08	0.03089	intron_variant	ADAMTS2	NM_014244.4:c.689-10609G>A	rs73331552	0.101438	0.105741
		5	179218637	G	A	1	0.01859	5.7022	1.217e-08	0.03079	intron_variant	ADAMTS2	NM_014244.4:c.689-10922C>T	rs55885988	0.117612	0.120546
		5	179220218	T	G	1	0.01854	5.715	1.129e-08	0.03089	intron_variant	ADAMTS2	NM_014244.4:c.689-12503A>C	rs6873892	0.13139	0.135151
		5	179220387	C	T	1	0.01955	-5.9537	2.712e-09	-0.03129	intron_variant	ADAMTS2	NM_014244.4:c.689-12672G>A	rs411804	0.890176	0.874587
		9	32646230	T	A	1	0.01117	5.8486	5.116e-09	0.04054	intergenic_region		:n.32646230T>A	rs117550300	0.000399361	0.000484246
Human betaherpesvirus 6A	37 (0.38%)	10	101379144	G	A	1	0.01478	5.6801	1.384e-08	0.02061	intron_variant	BTRC	NM_033637.3:c.48+24916G>A	rs76123391	0.00159744	0.000743038
		11	3237176	T	C	1	0.01386	5.9995	2.049e-09	0.02235	intergenic_region		:n.3237176T>C	rs117305066	0.00399361	0.000935907
		11	23968506	C	T	1	0.01117	5.6893	1.312e-08	0.02351	intergenic_region		:n.23968506C>T	rs140357663	0.00119808	0.000774393
		11	122236607	T	G	1	0.03012	6.5151	7.621e-11	0.01642	intron_variant	MIR100HG	NR_137180.1:n.358+55677A>C	rs138934361	0.00419329	0.00154979
		11	131040124	G	T	1	0.03545	5.7998	6.844e-09	0.01359	intergenic_region		:n.131040124G>T	rs75187495	0.0061901	0.00135554
		12	123645860	T	C	1	0.02336	5.5539	2.866e-08	0.0159	intron_variant	GTF2H3	NM_001516.4:c.200+299T>C	rs11572954	0.00798722	0.00167818
		12	124080091	G	A	1	0.01498	5.6466	1.682e-08	0.02044	intron_variant	ZNF664-FAM101A	NM_001204299.1:c.-233-69504G>A	rs79369664	0.00698882	0.000710181
		13	23122898	T	C	1	0.01051	5.9685	2.478e-09	0.02537	intergenic_region		:n.23122898T>C	rs141412494	0.0179712	0.00453162
		13	34538465	C	T	1	0.01381	5.9864	2.22e-09	0.02242	intron_variant	LINC00457	NR_047036.1:n.82-4060G>A	rs9529275	0.120407	0.201593
		13	34539254	G	A	1	0.01381	5.9864	2.22e-09	0.02242	intron_variant	LINC00457	NR_047036.1:n.82-4849C>T	rs4055149	0.123203	0.207892
		13	34547776	T	C	1	0.01397	5.9422	2.907e-09	0.02214	intron_variant	LINC00457	NR_047036.1:n.82-13371A>G	rs9541229	0.122005	0.207967
		13	46693262	A	G	1	0.01031	6.1546	7.819e-10	0.0267	intron_variant	LRCH1	NM_001164211.1:c.1120+621A>G	rs74427198	0.00179712	0.000743038
		13	87688816	G	C	1	0.01564	6.3573	2.144e-10	0.0222	intergenic_region		:n.87688816G>C	rs558730959	0.000399361	0.000518202
		14	24422007	A	G	1	0.03875	5.4875	4.178e-08	0.0124	intergenic_region		:n.24422007A>G	rs117823821	0.00638978	0.00129316
		14	48950560	T	G	0.9999	0.01168	5.6685	1.481e-08	0.02313	intergenic_region		:n.48950560T>G	rs139318322	0.00139776	0.00109947
		16	9553510	C	T	1	0.01148	5.5788	2.485e-08	0.02275	intergenic_region		:n.9553510C>T	rs138472016	0.00279553	0.00193823
		16	17890053	T	C	1	0.04317	5.6446	1.702e-08	0.01206	intergenic_region		:n.17890053T>C	rs57275221	0.0205671	0.00455691
		16	18034735	A	C	1	0.01772	5.8437	5.268e-09	0.01914	intergenic_region		:n.18034735A>C	rs147177522	0.014377	0.00355091
		17	6443254	G	A	1	0.04495	5.8498	5.078e-09	0.01226	upstream_gene_variant	FAM64A	NM_001195228.1:c.-1857G>A	rs148828050	0.00758786	0.00222854
		17	14873666	A	G	1	0.01701	5.9957	2.098e-09	0.02021	intergenic_region		:n.14873666A>G	rs147026235	0.00119808	0.000710502
		17	55909585	C	T	1	0.01331	6.0687	1.337e-09	0.02307	intergenic_region		:n.55909585C>T	rs117508532	0.00279553	0.000873617
		17	59206694	G	C	1	0.01422	5.8054	6.622e-09	0.02129	3_prime_UTR_variant	PRR11	NM_018304.3:c.*5063G>C	rs532581167	0.00119808	0.000615245
		17	64953549	A	G	0.99949	0.01418	5.9396	2.954e-09	0.02172	intergenic_region		:n.64953549A>G	rs116989571	0.00479233	0.00157356
		18	58281915	C	T	1	0.01407	5.8521	5.009e-09	0.02148	intron_variant	NEDD4L	NM_001144967.2:c.297+29861C>T	rs4941376	0.00758786	0.00229749
		1	17166843	G	C	1	0.01224	5.6211	1.949e-08	0.02249	intergenic_region		:n.17166843G>C	rs140302306	0.00579073	0.00110068
		1	31991419	T	C	0.9998	0.01052	5.9683	2.48e-09	0.02551	intergenic_region		:n.31991419T>C	rs148759648	0.000599042	0.000355182
		1	32079137	G	T	1	0.01046	5.9582	2.638e-09	0.0254	intron_variant	TMEM39B	NM_018056.3:c.590+1819G>T	rs184507264	NA	0.000364673
		1	32271760	C	T	1	0.01011	6.1206	9.679e-10	0.02666	intron_variant	LCK	NM_005356.4:c.-5-2565C>T	rs185801444	0.000599042	0.00032281
		1	32280731	G	A	1	0.01016	6.1022	1.086e-09	0.02651	intron_variant	LCK	NM_001042771.2:c.1327+521G>A	rs149549187	0.000798722	0.000357282
		1	69070789	T	G	1	0.01199	5.5947	2.27e-08	0.02249	intergenic_region		:n.69070789T>G	rs143526715	0.00359425	0.000581133
		1	69120485	T	A	1	0.01193	5.6112	2.063e-08	0.02261	intergenic_region		:n.69120485T>A	rs192863826	0.00339457	0.000581095
		1	97262746	C	A	0.9999	0.01026	5.9789	2.324e-09	0.02574	intron_variant	DPYD	NM_000110.3:c.2300-27752G>T	rs184988403	0.00239617	0.00304601
		1	97266268	G	A	1	0.01051	5.8894	4.003e-09	0.02505	intron_variant	DPYD	NM_000110.3:c.2300-31274C>T	rs77097117	0.00239617	0.00306947
		1	97312097	T	C	1	0.01056	5.8384	5.437e-09	0.02466	intron_variant	DPYD	NM_000110.3:c.2059-5800A>G	rs58263466	0.0129792	0.00405134
		1	97377788	A	G	1	0.01915	6.3567	2.153e-10	0.02015	intron_variant	DPYD	NM_000110.3:c.1975-4144T>C	rs61186764	0.0181709	0.00529579
		1	201496021	C	T	1	0.01915	5.5629	2.723e-08	0.01761	intron_variant	CSRP1	NM_001193571.1:c.112+171G>A	rs2296693	0.00479233	0.00500711
		1	207045314	A	G	1	0.02829	5.4866	4.199e-08	0.01428	3_prime_UTR_variant	YOD1	NM_018566.3:c.*3706T>C	rs78516387	0.0269569	0.00982992
		1	225511070	G	C	1	0.01742	6.0659	1.361e-09	0.02007	intron_variant	ENAH	NM_001008493.1:c.1471+741C>G	rs190395376	0.00579073	0.00132403
		20	24134295	C	G	1	0.01478	5.6982	1.246e-08	0.02051	intergenic_region		:n.24134295C>G	rs186950927	0.00179712	0.00100103
		21	40369795	C	T	1	0.01163	5.5052	3.781e-08	0.02233	intron_variant	DSCAM	NM_001389.3:c.509-550G>A	rs116894014	0.00379393	0.000516562
		21	43770653	C	T	1	0.01717	6.0976	1.117e-09	0.02045	intergenic_region		:n.43770653C>T	rs117713893	0.00199681	0.00113173
		21	43865863	G	T	0.99898	0.01418	5.9209	3.309e-09	0.02175	intron_variant	AGPAT3	NM_020132.4:c.-112+518G>T	rs374944576	0.000599042	0.00100905
		21	43922988	T	G	0.9999	0.01392	6.0332	1.665e-09	0.02252	intron_variant	AGPAT3	NM_020132.4:c.-49+18969T>G	rs186394421	0.00259585	0.000938937
		22	39423806	C	G	0.99898	0.01296	6.2841	3.438e-10	0.02427	intron_variant	TAB1	NM_006116.2:c.921+1835C>G	rs11912116	NA	0.00531991
		22	50064570	C	T	1	0.04297	5.6583	1.572e-08	0.01219	intron_variant	MLC1	NM_015166.3:c.895-372G>A	rs78212605	0.0135783	0.0206272
		22	50110748	C	T	1	0.02372	7.7836	7.762e-15	0.02219	intron_variant	MOV10L1	NM_018995.2:c.743+1904C>T	rs141049779	0.00499201	0.00531846
		22	50190567	G	A	1	0.03428	6.682	2.485e-11	0.0161	intron_variant	TRABD	NM_001320484.1:c.-34-2460G>A	rs56036086	0.104233	0.110194
		22	50191443	C	T	1	0.04307	5.6293	1.859e-08	0.0122	intron_variant	TRABD	NM_001320484.1:c.-34-1584C>T	rs73187247	0.107029	0.112128
		22	50196097	G	A	1	0.04332	5.6047	2.142e-08	0.01212	intron_variant	TRABD	NM_001320484.1:c.420+1057G>A	rs73187249	0.106829	0.111906
		22	50196123	G	A	1	0.04332	5.6054	2.134e-08	0.01212	intron_variant	TRABD	NM_001320484.1:c.420+1083G>A	rs73187250	0.111821	0.114214
		22	50209019	T	G	1	0.04383	5.5478	2.967e-08	0.01192	intron_variant	SELO	NM_031454.1:c.939+303T>G	rs55958053	0.109425	0.119174
		22	50218683	C	T	1	0.04413	5.5213	3.45e-08	0.01183	intron_variant	TUBGCP6	NM_020461.3:c.4821+20G>A	rs11912397	0.108027	0.131152
		22	50229136	G	A	1	0.03499	6.5743	5.135e-11	0.0157	intron_variant	TUBGCP6	NM_020461.3:c.1290+268C>T	rs73187272	0.114816	0.123364
		22	50252226	C	T	1	0.0161	10.9696	7.752e-28	0.03787	upstream_gene_variant	HDAC10	NM_032019.5:c.-1194G>A	rs145367317	0.00239617	0.000226347
		22	50393759	C	T	0.9999	0.05282	6.3762	1.896e-10	0.01238	intron_variant	PPP6R2	NM_001242898.1:c.-16-134C>T	rs146661321	0.0123802	0.00403851
		22	50517713	C	T	0.9999	0.02601	8.838	1.141e-18	0.02402	intron_variant	NCAPH2	NM_001185011.1:c.352-28C>T	rs2269388	0.0223642	0.0202187
		22	50522936	G	A	1	0.01513	12.4318	3.226e-35	0.04426	intron_variant	NCAPH2	NM_001185011.1:c.1530+14G>A	rs78417868	0.00239617	0.00169618
		22	50545623	G	A	1	0.04992	7.1716	7.946e-13	0.01426	intergenic_region		:n.50545623G>A	rs75252999	0.0091853	0.00308381
		22	50621836	T	A	1	0.05439	8.2406	1.932e-16	0.01572	downstream_gene_variant	ARSA	NM_000487.5:c.*3309A>T	rs76038028	0.0103834	0.00380915
		22	50653709	G	T	1	0.07024	6.2293	4.875e-10	0.01055	intergenic_region		:n.50653709G>T	rs77530146	0.0131789	0.00426054
		22	50660676	T	C	1	0.07131	6.1478	8.16e-10	0.01035	intergenic_region		:n.50660676T>C	rs74728798	0.0127796	0.00429503
		22	50733891	G	A	0.9999	0.03413	13.1842	2.331e-39	0.03134	downstream_gene_variant	SHANK3	NM_033517.1:c.*2579G>A	rs79974042	0.00379393	0.000871586
		22	50736321	G	T	1	0.03631	13.2537	9.402e-40	0.03053	upstream_gene_variant	ACR	NM_001097.2:c.-1915G>T	rs144573414	0.00439297	0.000841533
		22	50737860	G	A	0.9999	0.03423	13.7765	8.799e-43	0.03268	upstream_gene_variant	ACR	NM_001097.2:c.-376G>A	rs75519438	0.00439297	0.000904334
		22	50738306	C	T	1	0.02971	15.0665	9.882e-51	0.03831	missense_variant	ACR	NM_001097.2:p.Thr24Met/c.71C>T	rs79314756	0.00359425	0.00150552
		22	50768404	G	A	1	0.03606	13.348	2.723e-40	0.03093	3_prime_UTR_variant	RABL2B	NM_001130923.1:c.*372C>T	rs139027633	0.00479233	0.000943519
		22	50776368	A	G	1	0.03464	13.6986	2.528e-42	0.03239	intron_variant	RABL2B	NM_001130923.1:c.217+302T>C	rs190639024	0.00419329	0.00100149
		22	50801250	G	T	0.99705	0.03581	11.1888	6.909e-29	0.02658	downstream_gene_variant	RPL23AP82	NR_026981.1:n.*1613G>T	rs573137567	0.0233626	0.00447012
		2	160986244	G	A	1	0.01569	5.4986	3.924e-08	0.01932	intergenic_region		:n.160986244G>A	rs139219253	0.00339457	0.000839251
		2	201764336	A	T	1	0.01493	5.6131	2.041e-08	0.02019	intron_variant	ALS2	NM_020919.3:c.176-2518T>A	rs79506003	0.00219649	0.000775094
		3	40900129	T	C	1	0.01193	5.5152	3.571e-08	0.02216	intergenic_region		:n.40900129T>C	rs77503067	0.00159744	0.000839902
		3	109171338	C	G	1	0.01539	5.5088	3.704e-08	0.01953	intergenic_region		:n.109171338C>G	rs62272532	0.0505192	0.089558
		3	132746277	C	G	1	0.0128	6.3228	2.681e-10	0.02438	intron_variant	NPHP3-AS1	NR_002811.1:n.249+12833C>G	rs183217070	0.00239617	0.00122684
		3	181863702	G	T	1	0.01224	6.3447	2.327e-10	0.02489	intergenic_region		:n.181863702G>T	rs147636351	0.00559105	0.0143162
		4	54237641	C	G	1	0.01072	5.9092	3.552e-09	0.02501	intron_variant	PDGFRA	NM_006206.4:c.-13+8226C>G	rs189325700	0.00139776	0.000419788
		4	55014266	G	A	0.9999	0.01747	5.9383	2.977e-09	0.01975	intergenic_region		:n.55014266G>A	rs78416268	0.0503195	0.0795749
		4	141936144	C	T	0.9999	0.04434	5.5231	3.416e-08	0.01171	intergenic_region		:n.141936144C>T	rs148840553	0.0497204	0.0411475
		5	155469167	T	A	1	0.01193	6.5438	6.295e-11	0.02618	intergenic_region		:n.155469167T>A	rs181187410	0.000998403	0.000420685
		5	155511899	C	T	1	0.01935	5.4814	4.325e-08	0.0172	intergenic_region		:n.155511899C>T	rs149184612	0.00319489	0.000711376
		5	155522479	G	C	1	0.01935	5.4951	4.002e-08	0.01729	intergenic_region		:n.155522479G>C	rs148743243	0.00319489	0.000710548
		5	178269089	G	C	1	0.01153	5.5637	2.71e-08	0.02264	intron_variant	COL23A1	NM_173465.3:c.469-333C>G	rs117243492	0.0091853	0.00236384
		6	18731109	G	A	1	0.01493	5.5732	2.568e-08	0.01999	intergenic_region		:n.18731109G>A	rs112429537	0.0335463	0.0404445
		6	18734903	G	A	1	0.01493	5.5732	2.568e-08	0.01999	intergenic_region		:n.18734903G>A	rs113679007	0.0327476	0.0404443
		6	20119699	C	T	1	0.01529	5.6137	2.035e-08	0.01996	intron_variant	MBOAT1	NM_001080480.2:c.908-1159G>A	rs186047286	0.00139776	0.000613299
		6	35775397	C	T	1	0.01168	5.5727	2.574e-08	0.02254	upstream_gene_variant	CLPSL2	NM_001286550.1:c.-1222C>T	rs145496479	0.00359425	0.000323625
		6	131449351	T	C	0.9999	0.01371	5.9425	2.902e-09	0.02226	intergenic_region		:n.131449351T>C	rs146935837	0.00199681	0.000615923
		6	131467354	G	A	1	0.01392	5.8871	4.058e-09	0.02189	intergenic_region		:n.131467354G>A	rs139938335	0.00199681	0.000645828
		6	131526705	G	A	1	0.01102	5.7295	1.037e-08	0.02382	intergenic_region		:n.131526705G>A	rs150331447	0.00159744	0.000419788
		6	153711375	C	T	1	0.01331	6.0611	1.401e-09	0.02294	intergenic_region		:n.153711375C>T	rs145190949	0.00379393	0.00151819
		6	159404610	G	A	1	0.01143	5.5993	2.21e-08	0.02278	intergenic_region		:n.159404610G>A	rs79007846	0.00439297	0.000419761
		7	90663022	T	G	1	0.01204	6.4933	8.802e-11	0.02603	intron_variant	CDK14	NM_001287135.1:c.123+58773T>G	rs73393708	0.115216	0.140803
Gammapapillomavirus 1	27 (0.27%)	10	18296425	G	A	1	0.01879	6.1565	7.726e-10	0.01687	intron_variant	CACNB2	NM_201596.2:c.214-105499G>A	rs117493065	0.00279553	0.000581884
		10	78805639	T	C	1	0.01244	-6.4854	9.277e-11	-0.02164	intergenic_region		:n.78805639T>C	rs814014	0.995208	0.997386
		10	83424034	A	C	1	0.01178	5.4577	4.941e-08	0.01888	intergenic_region		:n.83424034A>C	rs78885803	0.00119808	0.000840771
		10	83451745	T	C	1	0.01615	5.4621	4.819e-08	0.01607	intergenic_region		:n.83451745T>C	rs144397821	0.00199681	0.00119517
		10	107367985	G	T	1	0.01193	5.457	4.959e-08	0.01859	intergenic_region		:n.107367985G>T	rs138666834	0.00299521	0.000743807
		10	111139922	T	C	1	0.01112	5.75	9.192e-09	0.02033	intergenic_region		:n.111139922T>C	rs191115673	0.00439297	0.000872544
		11	18268199	C	T	0.99248	0.01023	5.8562	4.886e-09	0.02111	intron_variant	SAA1	NM_000331.5:c.92-996C>T	rs145589479	0.0503195	0.0333945
		11	84394714	T	C	0.9999	0.0161	5.611	2.066e-08	0.01669	intron_variant	DLG2	NM_001142699.1:c.519+139856A>G	rs74789960	0.00878594	0.00119586
		11	110108611	T	C	0.9999	0.01092	5.7756	7.9e-09	0.02062	intron_variant	ZC3H12C	NM_033390.1:c.21+15179T>C	rs150689099	0.00219649	0.000613299
		11	110197866	G	A	1	0.01001	6.0606	1.406e-09	0.02255	intron_variant	RDX	NM_001260492.1:c.*32-1701C>T	rs117286451	0.00139776	0.000516496
		11	117403117	T	C	1	0.01021	6.0168	1.842e-09	0.02218	intron_variant	CEP164	NM_014956.4:c.3502-4808T>C	rs145763287	0.00239617	0.000322747
		11	133903292	T	C	1	0.01798	6.0508	1.494e-09	0.01659	upstream_gene_variant	MIR4697HG	NR_024344.1:n.-1552A>G	rs143414382	0.00339457	0.000710962
		11	134024938	G	A	1	0.01732	6.2424	4.486e-10	0.01767	intergenic_region		:n.134024938G>A	rs74365599	0.00479233	0.0011954
		12	54516828	C	T	1	0.01265	7.6526	2.154e-14	0.02547	intron_variant	NCKAP1L	NM_005337.4:c.999-68C>T	rs11170963	0.00239617	0.000451934
		12	69627727	C	T	1	0.01026	6.0041	1.992e-09	0.02218	intergenic_region		:n.69627727C>T	rs149168134	0.00279553	0.000744288
		12	69643923	C	A	1	0.01133	5.6603	1.553e-08	0.02003	intron_variant	BEST3	NM_001282614.1:c.1101-136G>T	rs118064882	0.00219649	0.00100077
		12	124815437	A	G	1	0.01569	-5.6521	1.63e-08	-0.01684	intron_variant	SCARB1	NM_005505.4:c.285-323T>C	rs7305310	0.970048	0.978523
		12	124815686	C	T	1	0.01585	-5.6178	1.987e-08	-0.01667	intron_variant	SCARB1	NM_005505.4:c.285-572G>A	rs1809225	0.969249	0.97803
		12	124816126	T	G	1	0.01579	-5.6286	1.866e-08	-0.01672	intron_variant	SCARB1	NM_005505.4:c.285-1012A>C	rs897715	0.969649	0.978178
		12	124817971	G	A	1	0.01569	5.6505	1.645e-08	0.01684	intron_variant	SCARB1	NM_005505.4:c.127-264C>T	rs56008524	0.00658946	0.00497384
		12	124819245	G	A	0.9999	0.01564	5.6645	1.516e-08	0.01691	intron_variant	SCARB1	NM_005505.4:c.127-1538C>T	rs76199967	0.0553115	0.0451483
		13	49449603	G	T	1	0.01026	6.0362	1.635e-09	0.02232	intron_variant	SETDB2-PHF11	NM_001320727.1:c.-341-1950G>T	rs138873743	0.00179712	0.000323436
		13	62514359	C	T	1	0.01163	5.5472	2.978e-08	0.0193	intergenic_region		:n.62514359C>T	rs149382878	0.00439297	0.000529511
		13	98042129	C	T	1	0.01127	5.6688	1.478e-08	0.02011	intergenic_region		:n.98042129C>T	rs536305412	0.000399361	0.000357445
		13	99450970	C	T	1	0.01031	5.9866	2.217e-09	0.02198	intergenic_region		:n.99450970C>T	rs148864335	0.000998403	0.000516762
		14	28846890	T	C	1	0.01173	5.5979	2.227e-08	0.01941	intergenic_region		:n.28846890T>C	rs56362509	0.0942492	0.0801798
		14	28852384	A	C	1	0.01173	5.5979	2.227e-08	0.01941	intergenic_region		:n.28852384A>C	rs58863596	0.109225	0.0930345
		14	28853762	A	G	1	0.01173	5.5979	2.227e-08	0.01941	intergenic_region		:n.28853762A>G	rs28584261	0.168131	0.144465
		14	28858579	T	C	1	0.01173	5.5979	2.227e-08	0.01941	intergenic_region		:n.28858579T>C	rs17114325	0.168131	0.144475
		14	28865817	A	G	0.9998	0.01168	5.6149	2.021e-08	0.01951	intergenic_region		:n.28865817A>G	rs8011577	0.096845	0.0899512
		14	28866114	C	A	1	0.01168	5.6151	2.018e-08	0.01951	intergenic_region		:n.28866114C>A	rs8011468	0.0972444	0.0839322
		14	28872895	T	C	1	0.01173	5.5979	2.227e-08	0.01941	intergenic_region		:n.28872895T>C	rs7142695	0.0974441	0.0841578
		14	28872946	A	G	1	0.01173	5.5979	2.227e-08	0.01941	intergenic_region		:n.28872946A>G	rs7159746	0.168331	0.143976
		14	28884656	G	C	1	0.01173	5.5979	2.227e-08	0.01941	intergenic_region		:n.28884656G>C	rs17114346	0.096845	0.0843057
		14	28890493	C	T	1	0.01173	5.5979	2.227e-08	0.01941	intergenic_region		:n.28890493C>T	rs73260068	0.167931	0.143903
		14	28984559	A	G	1	0.01016	6.1121	1.02e-09	0.02272	intergenic_region		:n.28984559A>G	rs79023152	0.00539137	0.00242326
		14	29005713	G	A	1	0.01001	6.1374	8.712e-10	0.02287	intergenic_region		:n.29005713G>A	rs80148515	0.00379393	0.000840662
		15	45109206	T	C	1	0.01153	5.6139	2.032e-08	0.0196	intron_variant	DUOX2	NM_014080.4:c.1235-254A>G	rs186735138	0.00139776	0.000776649
		16	19384645	A	G	1	0.01016	6.1056	1.063e-09	0.02278	intergenic_region		:n.19384645A>G	rs148912536	0.00179712	0.000871643
		16	19463341	A	G	1	0.01046	5.9599	2.611e-09	0.02181	missense_variant	TMC5	NM_001105248.1:p.Ile404Val/c.1210A>G	rs78879437	0.00199681	0.000746672
		16	19463816	A	G	1	0.01173	6.8308	8.942e-12	0.02364	missense_variant	TMC5	NM_001105248.1:p.Asn426Ser/c.1277A>G	rs150481868	0.00199681	0.000793949
		16	58031928	C	T	0.9999	0.01656	6.4278	1.355e-10	0.01851	intron_variant	MMP15	NM_002428.3:c.162+5416C>T	rs41359046	0.00698882	0.00155668
		17	11965287	C	T	1	0.01158	5.5042	3.801e-08	0.01904	intron_variant	DNAH9	NM_001372.3:c.13233+3031C>T	rs113646881	0.00139776	0.000484183
		17	28032085	T	C	1	0.01605	5.6562	1.591e-08	0.01688	intergenic_region		:n.28032085T>C	rs181210800	0.00479233	0.000903751
		17	28302684	A	T	1	0.01036	6.069	1.334e-09	0.02241	intron_variant	KRT18P55	NR_028334.1:n.524+3410T>A	rs182286297	0.00179712	0.000420658
		17	76624573	G	A	1	0.01097	5.696	1.262e-08	0.02012	downstream_gene_variant	ST6GALNAC1	NM_018414.4:c.*757C>T	rs183318704	0.00219649	0.00587628
		18	11476125	A	G	0.9999	0.01001	6.0819	1.232e-09	0.02277	intergenic_region		:n.11476125A>G	rs144611604	0.00259585	0.000484747
		18	74562702	G	T	1	0.06166	5.4622	4.817e-08	0.008395	intron_variant	CNDP1	NM_032649.5:c.555+567G>T	rs75748996	0.00938498	0.00451875
		19	23714415	G	A	1	0.01183	5.476	4.457e-08	0.01882	intergenic_region		:n.23714415G>A	rs77236746	0.00179712	0.000823181
		19	23729556	A	G	1	0.01188	5.459	4.906e-08	0.01872	intergenic_region		:n.23729556A>G	rs74410571	0.00159744	0.000839685
		19	23853157	T	C	1	0.01178	5.4852	4.232e-08	0.01889	intergenic_region		:n.23853157T>C	rs74866574	0.00159744	0.000839197
		19	23910291	C	T	1	0.01168	5.5151	3.575e-08	0.01907	intergenic_region		:n.23910291C>T	rs78169068	0.00199681	0.000839414
		19	23911003	T	C	1	0.01168	5.5151	3.575e-08	0.01907	intergenic_region		:n.23911003T>C	rs76487220	0.00199681	0.000840553
		19	24165463	G	A	1	0.01097	5.7331	1.015e-08	0.02043	intergenic_region		:n.24165463G>A	rs78233870	0.00179712	0.000677682
		19	27840151	T	C	1	0.01178	5.4937	4.035e-08	0.01893	intergenic_region		:n.27840151T>C	rs74537000	0.00159744	0.000613576
		19	30644459	G	A	1	0.04738	6.052	1.482e-09	0.01056	intergenic_region		:n.30644459G>A	rs138909593	0.013778	0.00252346
		1	3362043	G	A	1	0.01092	5.776	7.883e-09	0.02071	intron_variant	PRDM16	NM_022114.3:c.439-23109G>A	rs149255198	0.00139776	0.000743999
		1	70493215	T	A	1	0.01183	5.4833	4.279e-08	0.01884	intergenic_region		:n.70493215T>A	rs143243872	0.00179712	0.000516529
		1	77382359	A	G	1	0.01061	5.8686	4.538e-09	0.02112	intron_variant	AK5	NM_174858.2:c.892-28622A>G	rs191180980	0.00139776	0.000457009
		1	114189318	T	C	1	0.01067	5.8741	4.39e-09	0.02142	intergenic_region		:n.114189318T>C	rs192383702	0.00119808	0.000742702
		1	185565405	G	T	1	0.02006	5.6928	1.285e-08	0.01508	intron_variant	LINC01350	NR_110793.1:n.147-2077C>A	rs3737943	0.00159744	0.000871811
		1	214967904	T	A	1	0.0255	5.8104	6.426e-09	0.01376	intergenic_region		:n.214967904T>A	rs143190370	0.0071885	0.00242326
		20	18045541	G	T	1	0.01534	5.7643	8.449e-09	0.01756	intron_variant	OVOL2	NM_021220.3:c.322-3818C>A	rs151300851	0.00319489	0.00148492
		20	37920518	A	G	1	0.01087	5.7496	9.211e-09	0.02038	intron_variant	VSTM2L	NM_080607.2:c.122-11117A>G	rs6126543	0.000798722	0.000549486
		22	16689707	C	G	1	0.01102	5.7321	1.021e-08	0.02036	intergenic_region		:n.16689707C>G	rs7285554	0.0207668	0.0800915
		22	16689902	G	A	1	0.01102	5.7321	1.021e-08	0.02036	intergenic_region		:n.16689902G>A	rs7289731	NA	NA
		22	50490474	C	T	0.9999	0.02514	5.7663	8.347e-09	0.01376	downstream_gene_variant	MIOX	NM_017584.5:c.*618C>T	rs564538928	0.00319489	0.0015235
		2	4174107	T	G	1	0.01102	5.7632	8.503e-09	0.02056	intergenic_region		:n.4174107T>G	rs140808383	0.00139776	0.000434521
		2	17902804	C	G	1	0.01021	6.0248	1.754e-09	0.02242	intron_variant	KCNS3	NM_001282428.1:c.-251-14876C>G	rs79663237	0.029353	0.0363648
		2	17902852	A	C	1	0.01016	6.0406	1.591e-09	0.02254	intron_variant	KCNS3	NM_001282428.1:c.-251-14828A>C	rs78677349	0.0263578	0.0319912
		2	17919769	C	T	1	0.01041	5.9544	2.699e-09	0.02195	intron_variant	KCNS3	NM_001282428.1:c.-60+1898C>T	rs75412643	0.0297524	0.0382155
		2	17933467	C	T	1	0.01051	5.9155	3.418e-09	0.02171	downstream_gene_variant	KCNS3	NM_001282428.1:c.*983C>T	rs77922213	0.0269569	0.0323237
		2	17935620	C	T	1	0.01051	5.9155	3.418e-09	0.02171	intergenic_region		:n.17935620C>T	rs77440408	0.0277556	0.0323039
		2	31160948	C	T	1	0.01153	5.6647	1.514e-08	0.01989	intergenic_region		:n.31160948C>T	rs149703579	0.0379393	0.0561017
		2	137941007	T	C	1	0.01219	6.6658	2.773e-11	0.02265	intergenic_region		:n.137941007T>C	rs368638767	0.000399361	0.00058117
		2	139312968	T	A	1	0.01006	6.1268	9.312e-10	0.02286	intergenic_region		:n.139312968T>A	rs140620539	0.00259585	0.000485217
		2	139606053	T	C	1	0.01168	5.5703	2.61e-08	0.01924	intergenic_region		:n.139606053T>C	rs147315041	0.00239617	0.000485625
		2	139645290	C	A	1	0.01077	5.8709	4.475e-09	0.02119	intergenic_region		:n.139645290C>A	rs140344059	0.00239617	0.000517431
		2	150750278	A	G	1	0.01483	5.8202	6.06e-09	0.01783	intergenic_region		:n.150750278A>G	rs112279402	0.0744808	0.073582
		2	150756147	A	G	1	0.01488	5.8092	6.471e-09	0.01777	intergenic_region		:n.150756147A>G	rs78324558	0.048722	0.0522152
		2	150757012	G	A	0.9999	0.01478	5.8373	5.473e-09	0.01792	intergenic_region		:n.150757012G>A	rs72870941	0.0485224	0.0498384
		3	7613346	T	C	1	0.01056	5.9202	3.323e-09	0.02159	intron_variant	GRM7	NM_181874.2:c.2451+33989T>C	rs140332028	0.00219649	0.000613418
		3	35942763	C	T	1	0.01122	5.7124	1.146e-08	0.02031	intergenic_region		:n.35942763C>T	rs563110863	0.000399361	0.000557816
		3	46008294	G	A	1	0.01143	5.6614	1.544e-08	0.01986	intergenic_region		:n.46008294G>A	rs79334100	0.00119808	0.000452372
		3	52976415	T	C	1	0.01006	7.3344	2.403e-13	0.02695	intron_variant	SFMBT1	NM_016329.3:c.-130-7157A>G	rs151047329	0.00259585	0.000322893
		3	105667282	G	A	1	0.01183	5.4672	4.684e-08	0.01877	intron_variant	CBLB	NM_001321786.1:c.2773+2951C>T	rs148435411	0.00179712	0.000954782
		3	105919407	A	C	1	0.01183	5.5254	3.371e-08	0.01914	intergenic_region		:n.105919407A>C	rs189684054	0.00159744	0.00084039
		3	105947078	G	A	1	0.01199	5.4749	4.485e-08	0.01884	intergenic_region		:n.105947078G>A	rs190157201	0.00119808	0.000809795
		3	114189199	C	T	1	0.01214	5.4635	4.783e-08	0.01864	intron_variant	DRD3	NM_001282563.2:c.-156+10074G>A	rs144672282	0.00139776	0.000484496
		3	114289147	G	C	1	0.01133	5.7657	8.375e-09	0.02054	intergenic_region		:n.114289147G>C	rs572963758	0.000599042	0.000613497
		3	172355900	A	C	1	0.02153	5.4571	4.957e-08	0.01392	intron_variant	FNDC3B	NM_001135095.1:c.2795+2817A>C	rs55637490	0.0383387	0.0593116
		3	172356687	C	T	1	0.02148	5.4693	4.628e-08	0.01396	intron_variant	FNDC3B	NM_001135095.1:c.2795+3604C>T	rs73167287	0.0738818	0.0939762
		3	172363496	A	G	1	0.02148	5.4676	4.673e-08	0.01396	intron_variant	FNDC3B	NM_001135095.1:c.3008+651A>G	rs6795001	0.0746805	0.0932253
		3	172365780	C	G	1	0.02128	5.4982	3.932e-08	0.0141	intron_variant	FNDC3B	NM_001135095.1:c.3008+2935C>G	rs73167289	0.038738	0.0601125
		3	172371494	A	C	1	0.02499	5.771	8.12e-09	0.01365	intron_variant	FNDC3B	NM_001135095.1:c.3009-6776A>C	rs9828546	0.105631	0.119594
		3	172375644	C	T	1	0.02529	5.7529	9.032e-09	0.01359	intron_variant	FNDC3B	NM_001135095.1:c.3009-2626C>T	rs6788595	0.0780751	0.0876415
		3	172384082	C	T	0.9999	0.02519	5.7661	8.356e-09	0.01365	intron_variant	FNDC3B	NM_001135095.1:c.3303+2989C>T	rs9831403	0.0780751	0.0796351
		3	172385707	C	T	1	0.02524	5.76	8.662e-09	0.01362	intron_variant	FNDC3B	NM_001135095.1:c.3303+4614C>T	rs9837606	0.101038	0.106307
		3	172388376	A	G	1	0.0257	5.6829	1.362e-08	0.0133	intron_variant	FNDC3B	NM_001135095.1:c.3303+7283A>G	rs10936721	0.103834	0.10961
		3	172389133	A	G	1	0.02544	5.7169	1.116e-08	0.01344	intron_variant	FNDC3B	NM_001135095.1:c.3304-8031A>G	rs56038024	0.0419329	0.0604906
		3	172389982	T	C	1	0.0257	5.6829	1.362e-08	0.0133	intron_variant	FNDC3B	NM_001135095.1:c.3304-7182T>C	rs7616368	0.106829	0.119072
		3	172390765	C	T	1	0.0256	5.697	1.255e-08	0.01336	intron_variant	FNDC3B	NM_001135095.1:c.3304-6399C>T	rs9810131	0.0998403	0.106517
		3	172391884	C	A	1	0.02555	5.7039	1.205e-08	0.01339	intron_variant	FNDC3B	NM_001135095.1:c.3304-5280C>A	rs16845421	0.0784744	0.088144
		3	172393273	A	G	1	0.0257	5.6829	1.362e-08	0.0133	intron_variant	FNDC3B	NM_001135095.1:c.3304-3891A>G	rs10222578	0.0790735	0.0972079
		3	172394436	C	T	1	0.0256	5.697	1.255e-08	0.01336	intron_variant	FNDC3B	NM_001135095.1:c.3304-2728C>T	rs7615556	0.0782748	0.0883496
		3	172395802	C	G	1	0.02555	5.7039	1.205e-08	0.01339	intron_variant	FNDC3B	NM_001135095.1:c.3304-1362C>G	rs9290449	0.0776757	0.0877471
		4	35701195	A	G	1	0.01163	5.5575	2.808e-08	0.01916	intergenic_region		:n.35701195A>G	rs77125980	0.00219649	0.000549628
		4	52107959	C	T	1	0.01133	5.607	2.114e-08	0.01958	intergenic_region		:n.52107959C>T	rs149190992	0.00139776	0.000420195
		4	52191793	T	C	1	0.01133	5.6064	2.122e-08	0.01958	intergenic_region		:n.52191793T>C	rs192786273	0.00119808	0.000419924
		4	71489523	T	C	0.9998	0.01326	6.3846	1.796e-10	0.02091	intron_variant	SLC4A4	NM_001134742.1:c.1974+2505T>C	rs183247418	0.00199681	0.000583242
		4	71542658	T	G	1	0.01559	5.7209	1.091e-08	0.01723	intron_variant	SLC4A4	NM_001134742.1:c.2443-3692T>G	rs144484405	0.00199681	0.00103479
		4	110078388	C	T	0.9999	0.0352	6.017	1.84e-09	0.01221	intron_variant	ELOVL6	NM_001130721.1:c.222-18634G>A	rs150689332	0.00758786	0.00174329
		4	110107626	A	G	1	0.03946	5.5352	3.189e-08	0.01065	intron_variant	ELOVL6	NM_001130721.1:c.90-1998T>C	rs117721449	0.00858626	0.0019722
		4	123641769	C	G	1	0.01006	6.1267	9.318e-10	0.02298	intergenic_region		:n.123641769C>G	rs79201919	0.00978435	0.00177832
		4	157019198	G	A	1	0.01087	5.7619	8.567e-09	0.02061	intergenic_region		:n.157019198G>A	rs185467091	0.00139776	0.000387597
		4	166788010	C	A	1	0.01326	6.3355	2.47e-10	0.02052	intron_variant	SPOCK3	NM_016950.2:c.718+4160G>T	rs150279172	0.00299521	0.0010663
		4	166886092	G	A	1	0.01143	5.6346	1.803e-08	0.01959	intron_variant	SPOCK3	NM_016950.2:c.598+3038C>T	rs139703721	0.00279553	0.0010681
		4	178077660	G	A	1	0.01772	6.2299	4.857e-10	0.01766	intergenic_region		:n.178077660G>A	rs142583545	0.00419329	0.000743086
		4	178291289	C	T	1	0.01488	5.8402	5.379e-09	0.01798	intergenic_region		:n.178291289C>T	rs137872843	0.00199681	0.000775144
		5	76156745	A	G	0.9999	0.01676	5.463	4.794e-08	0.01584	intron_variant	SV2C	NM_014979.3:c.580+24415A>G	rs12163959	0.00159744	0.000743855
		5	89805067	T	G	1	0.01112	5.6914	1.296e-08	0.02008	intergenic_region		:n.89805067T>G	rs182928941	0.00119808	0.000516963
		5	151388863	A	G	1	0.01077	-5.8754	4.355e-09	-0.02122	intergenic_region		:n.151388863A>G	rs7733243	0.989217	0.972608
		5	151402252	T	G	0.9999	0.01092	-5.8225	5.978e-09	-0.02088	intergenic_region		:n.151402252T>G	rs4958271	0.989018	0.97259
		6	50772245	G	T	1	0.01138	5.6129	2.044e-08	0.01965	intron_variant	TFAP2D	NM_172238.3:c.1140-400G>T	rs189432881	0.00139776	0.00116324
		6	76167227	G	A	1	0.01011	6.0239	1.763e-09	0.02231	intergenic_region		:n.76167227G>A	rs148206207	0.00259585	0.000775144
		6	163181644	T	C	1	0.02616	5.6206	1.954e-08	0.01313	intron_variant	PACRG	NM_152410.2:c.613+92236T>C	rs117974017	NA	0.00292203
		7	14758349	A	T	0.9999	0.01564	5.6507	1.643e-08	0.01684	intron_variant	DGKB	NM_004080.2:c.71-618T>A	rs143653490	0.00159744	0.000615325
		7	47752033	T	G	1	0.01153	5.5725	2.577e-08	0.01941	intergenic_region		:n.47752033T>G	rs181778617	0.00319489	0.00113027
		8	13146408	G	T	1	0.01133	5.6745	1.43e-08	0.01999	intron_variant	DLC1	NM_182643.2:c.1349-30751C>A	rs12547294	0.0147764	0.00278624
		8	14485307	G	A	1	0.01158	6.9242	4.659e-12	0.02407	intron_variant	SGCZ	NM_139167.3:c.234+69425C>T	rs12678302	0.00179712	0.000419761
		8	46428271	C	T	1	0.0159	5.5618	2.741e-08	0.01661	intergenic_region		:n.46428271C>T	rs188618894	0.00179712	0.000326115
		8	46558275	A	T	1	0.01605	5.5318	3.25e-08	0.01644	intergenic_region		:n.46558275A>T	rs184190028	0.00139776	0.000420005
		8	46722971	C	T	1	0.01615	5.5038	3.811e-08	0.01631	intergenic_region		:n.46722971C>T	rs191753587	0.00179712	0.000420114
		8	46818831	G	A	1	0.016	5.5131	3.614e-08	0.01636	intergenic_region		:n.46818831G>A	rs189120396	0.00179712	0.000356033
		8	46941981	C	T	1	0.0162	5.5046	3.793e-08	0.01629	intergenic_region		:n.46941981C>T	rs188013904	0.00199681	0.000419571
		8	47096442	C	T	1	0.0159	5.5546	2.855e-08	0.01653	intergenic_region		:n.47096442C>T	rs183726381	0.00179712	0.00054906
		8	47184681	C	T	1	0.01605	5.5416	3.075e-08	0.01647	intergenic_region		:n.47184681C>T	rs186692842	0.00199681	0.000420087
		9	10088882	T	C	1	0.01031	5.957	2.657e-09	0.02197	intron_variant	PTPRD	NM_002839.3:c.-544-55092A>G	rs76327563	0.00139776	0.000388727
		9	22589076	C	A	1	0.01234	6.5259	7.093e-11	0.02187	intergenic_region		:n.22589076C>A	rs540394774	0.00139776	0.000387973
		9	78452620	G	A	1	0.01503	5.8119	6.369e-09	0.01776	intergenic_region		:n.78452620G>A	rs191741436	0.00359425	0.000613893
		9	80498109	G	A	1	0.02052	6.5985	4.369e-11	0.01735	intergenic_region		:n.80498109G>A	rs12552955	0.0353435	0.00771764
		9	82969085	G	A	1	0.0161	5.5479	2.966e-08	0.01639	intergenic_region		:n.82969085G>A	rs78050878	0.00239617	0.00096893
		9	84295913	C	T	1	0.01534	5.7173	1.114e-08	0.01735	intron_variant	SLC28A3	NM_001199633.1:c.861+1308G>A	rs118049991	0.00439297	0.000936209
		9	114424398	C	T	1	0.0514	6.3014	3.076e-10	0.01066	missense_variant	WHRN	NM_015404.3:p.Gly451Asp/c.1352G>A	rs117352600	0.00758786	0.00315391
Human polyomavirus 5	25 (0.25%)	10	14451586	C	T	1	0.01158	7.2166	5.725e-13	0.02429	intergenic_region		:n.14451586C>T	rs117711915	0.00259585	0.000549273
		10	19379450	C	T	1	0.03398	5.7149	1.13e-08	0.01126	intron_variant	MALRD1	NM_001142308.2:c.4442-8078C>T	rs76972398	0.00479233	0.00232603
		10	19396546	G	T	1	0.03454	5.6498	1.651e-08	0.01105	intron_variant	MALRD1	NM_001142308.2:c.4845+6937G>T	rs146626014	0.00499201	0.00235849
		10	71242735	C	G	1	0.01097	6.08	1.246e-09	0.02093	intron_variant	UNC5B	NM_170744.4:c.79+29671C>G	rs577391245	0.000798722	0.000710824
		10	106517076	T	C	1	0.01686	5.6361	1.787e-08	0.0158	intergenic_region		:n.106517076T>C	rs186207653	0.00159744	0.000484841
		11	98199631	A	G	1	0.01762	5.538	3.138e-08	0.01519	intergenic_region		:n.98199631A>G	rs78024597	0.00459265	0.000743278
		12	19132083	C	T	1	0.01127	6.0224	1.78e-09	0.02056	intron_variant	PLEKHA5	NM_001256470.1:c.170-310C>T	rs145855421	0.00439297	0.00110289
		12	41661022	T	G	1	0.01214	5.7964	6.984e-09	0.01912	intergenic_region		:n.41661022T>G	rs146284328	0.000599042	0.00064612
		12	98086573	T	C	1	0.01346	6.5857	4.759e-11	0.02054	intergenic_region		:n.98086573T>C	rs145654483	0.0133786	0.00374604
		12	125476519	T	G	0.9999	0.02057	5.918	3.368e-09	0.01484	intron_variant	TMEM132B	NM_052907.3:c.1092-42920T>G	rs12578983	0.00239617	0.00151721
		13	47897321	A	T	1	0.02214	5.6362	1.787e-08	0.01371	intergenic_region		:n.47897321A>T	rs146549299	0.00239617	0.00109748
		13	47934972	T	C	1	0.02224	5.6255	1.9e-08	0.01366	intergenic_region		:n.47934972T>C	rs147118090	0.00239617	0.00109755
		13	98967145	G	A	1	0.01031	6.256	4.115e-10	0.0222	intron_variant	DOCK9	NM_015296.2:c.130-11594C>T	rs74832666	0.00119808	0.000645578
		13	110486590	A	G	1	0.15998	-5.8099	6.446e-09	-0.005664	intron_variant	COL4A2	NM_001846.3:c.3207+754A>G	rs1987498	0.876198	0.876059
		13	110487114	T	G	0.9999	0.16015	-5.8022	6.746e-09	-0.005653	intron_variant	COL4A2	NM_001846.3:c.3207+1278T>G	rs454575	0.875799	0.875339
		13	110487749	C	T	1	0.16018	-5.8	6.838e-09	-0.005651	intron_variant	COL4A2	NM_001846.3:c.3208-1696C>T	rs4773195	0.855032	0.857069
		13	110487801	A	G	0.9999	0.1602	-5.7971	6.955e-09	-0.005645	intron_variant	COL4A2	NM_001846.3:c.3208-1644A>G	rs4773196	0.857029	0.856958
		13	110488242	C	T	0.9999	0.1601	-5.8027	6.727e-09	-0.005654	intron_variant	COL4A2	NM_001846.3:c.3208-1203C>T	rs4773197	0.849241	0.852325
		13	110488759	G	A	1	0.16018	5.8003	6.823e-09	0.005651	intron_variant	COL4A2	NM_001846.3:c.3208-686G>A	rs9555710	0.146765	0.143125
		13	110488816	A	G	1	0.16013	5.8016	6.771e-09	0.005653	intron_variant	COL4A2	NM_001846.3:c.3208-629A>G	rs9559819	0.150958	0.146831
		13	110488995	A	G	0.9999	0.16142	5.749	9.245e-09	0.005574	intron_variant	COL4A2	NM_001846.3:c.3208-450A>G	rs9559820	0.25	0.283556
		13	110489192	T	C	1	0.16013	5.8016	6.771e-09	0.005653	intron_variant	COL4A2	NM_001846.3:c.3208-253T>C	rs370498	0.15016	0.14586
		13	110489210	A	T	0.9999	0.1601	5.8027	6.728e-09	0.005654	intron_variant	COL4A2	NM_001846.3:c.3208-235A>T	rs439371	0.15016	0.145933
		13	110489662	A	C	1	0.16013	5.8003	6.822e-09	0.005651	intron_variant	COL4A2	NM_001846.3:c.3272-49A>C	rs409345	0.144569	0.135016
		13	110489669	G	A	1	0.16008	5.8013	6.784e-09	0.005653	intron_variant	COL4A2	NM_001846.3:c.3272-42G>A	rs368115	0.144569	0.134979
		13	110489880	A	T	1	0.15998	5.8093	6.467e-09	0.005666	intron_variant	COL4A2	NM_001846.3:c.3346+95A>T	rs749077	0.144169	0.143213
		14	52569326	G	A	1	0.01056	6.1037	1.076e-09	0.02121	intron_variant	GPR137C	NM_001099652.1:c.444+15735G>A	rs180785319	0.000798722	0.000523389
		14	68344186	G	A	1	0.01229	5.6303	1.849e-08	0.01836	intron_variant	RAD51B	NM_001321821.1:c.853+52206G>A	rs374468812	0.000399361	0.000645745
		14	76755420	A	C	0.9999	0.02164	5.6847	1.348e-08	0.01394	intergenic_region		:n.76755420A>C	rs188748330	0.00279553	0.00128045
		16	3279045	C	T	0.9999	0.01092	6.0178	1.831e-09	0.02059	intergenic_region		:n.3279045C>T	rs181173590	0.00179712	0.000646454
		16	3289413	C	G	1	0.01148	5.832	5.649e-09	0.01949	missense_variant	ZNF263	NM_005741.4:p.Leu303Val/c.907C>G	rs117066066	0.00199681	0.000968926
		16	66856095	C	A	1	0.01117	5.946	2.84e-09	0.02014	downstream_gene_variant	CA7	NM_005182.2:c.*2597C>A	rs141653636	0.00159744	0.000905387
		16	67014161	C	T	0.99015	0.01175	5.7656	8.384e-09	0.019	intergenic_region		:n.67014161C>T	rs372959541	0.00139776	0.000939971
		16	67018131	G	A	1	0.01168	5.7843	7.503e-09	0.01918	intergenic_region		:n.67018131G>A	rs370843388	0.00139776	0.000936935
		16	67190526	T	C	1	0.01122	5.9277	3.176e-09	0.02003	upstream_gene_variant	EXOC3L1	NM_178516.3:c.-850A>G	rs184957442	0.00119808	0.000873447
		16	70275130	C	T	1	0.01209	5.6666	1.498e-08	0.01865	intron_variant	AARS	NM_001605.2:c.479+1356G>A	rs185202471	0.00119808	0.00117218
		16	82358538	A	G	0.9999	0.016	5.8058	6.605e-09	0.01646	intergenic_region		:n.82358538A>G	rs118015915	0.00419329	0.000710136
		17	11274349	C	T	1	0.01051	6.2482	4.325e-10	0.02195	intron_variant	SHISA6	NM_207386.3:c.799+10823C>T	rs73293765	0.0541134	0.0433335
		17	47236826	T	A	1	0.01087	6.0842	1.214e-09	0.02117	intergenic_region		:n.47236826T>A	rs557808419	0.000998403	0.00029081
		17	47773342	C	T	1	0.01092	6.046	1.539e-09	0.02089	intergenic_region		:n.47773342C>T	rs147054111	0.00139776	0.000193798
		17	60411903	T	C	0.9999	0.01046	6.1667	7.248e-10	0.02162	intergenic_region		:n.60411903T>C	rs151016809	0.00179712	0.000484183
		17	80108788	A	G	1	0.01006	6.3665	2.021e-10	0.02287	missense_variant	GAA	NM_000152.4:p.Gln429Arg/c.1286A>G	rs200294882	0.00199681	0.000728639
		18	7390147	G	A	1	0.01148	7.13	1.074e-12	0.0237	intergenic_region		:n.7390147G>A	rs117114617	0.0081869	0.00917194
		18	7390259	T	C	1	0.01148	7.13	1.074e-12	0.0237	intergenic_region		:n.7390259T>C	rs118102070	0.0081869	0.00920424
		18	7391555	C	T	1	0.01178	7.0228	2.318e-12	0.02306	intergenic_region		:n.7391555C>T	rs117663075	0.00738818	0.00788674
		18	7392614	C	G	1	0.01199	6.9538	3.783e-12	0.02265	intergenic_region		:n.7392614C>G	rs34270472	0.0483227	0.0688559
		18	7395384	C	G	0.9999	0.01239	5.5276	3.329e-08	0.01774	intergenic_region		:n.7395384C>G	rs75293624	0.0515176	0.0527625
		18	7401974	G	A	0.9999	0.0126	5.4697	4.618e-08	0.01742	intergenic_region		:n.7401974G>A	rs191320655	0.053115	0.0546561
		18	7404949	A	G	0.9998	0.01245	5.5124	3.628e-08	0.01766	intergenic_region		:n.7404949A>G	rs5020724	0.0527157	0.0544859
		18	7407972	A	G	1	0.01244	5.5126	3.625e-08	0.01766	intergenic_region		:n.7407972A>G	rs9960505	0.0529153	0.0544378
		18	7409288	C	T	1	0.01244	5.5126	3.625e-08	0.01766	intergenic_region		:n.7409288C>T	rs28773872	0.0211661	0.0212615
		18	7409467	T	G	1	0.01244	5.5126	3.625e-08	0.01766	intergenic_region		:n.7409467T>G	rs28796428	0.0537141	0.0543886
		18	7410012	G	A	1	0.01254	5.4869	4.192e-08	0.01751	intergenic_region		:n.7410012G>A	rs147574680	0.0529153	0.0541363
		18	7410173	G	A	0.9999	0.01249	5.5004	3.883e-08	0.01759	intergenic_region		:n.7410173G>A	rs148869617	0.0844649	0.0747859
		18	7410691	A	G	0.9999	0.01249	5.4985	3.927e-08	0.01758	intergenic_region		:n.7410691A>G	rs375214884	0.0185703	0.0212479
		18	7410695	G	A	1	0.01244	5.5126	3.625e-08	0.01766	intergenic_region		:n.7410695G>A	rs191037398	0.0211661	0.0213202
		18	7410725	T	G	1	0.01183	5.7093	1.167e-08	0.01881	intergenic_region		:n.7410725T>G	rs531086624	0.00139776	0.000647585
		18	7413690	T	C	1	0.01244	5.5107	3.663e-08	0.01766	intergenic_region		:n.7413690T>C	rs9948892	0.0209665	0.0196034
		18	8831134	C	T	1	0.01717	5.6331	1.818e-08	0.01553	intron_variant	MTCL1	NM_015210.3:c.*19-473C>T	rs76236729	0.0555112	0.101311
		18	8835332	C	T	1	0.02174	-5.7975	6.937e-09	-0.01428	intergenic_region		:n.8835332C>T	rs594490	0.691893	0.651307
		18	8836418	G	A	1	0.02169	-5.8055	6.618e-09	-0.01431	intergenic_region		:n.8836418G>A	rs617061	0.700679	0.66103
		18	27574691	G	A	1	0.01046	6.2341	4.731e-10	0.02196	intergenic_region		:n.27574691G>A	rs144686389	0.00139776	0.000452518
		18	36474876	C	T	1	0.01407	6.4475	1.19e-10	0.01971	intron_variant	FHOD3	NM_001281740.2:c.338-27056C>T	rs192194684	0.00139776	0.00106651
		19	7792500	T	A	1	0.01021	7.8237	5.657e-15	0.02799	downstream_gene_variant	CLEC4GP1	NR_002931.2:n.*1488T>A	rs139886616	0.00159744	0.000258381
		1	45975474	T	C	0.99909	0.01754	5.5409	3.087e-08	0.01515	intron_variant	MAST2	NM_001324320.1:c.592+15997T>C	rs188573325	0.00479233	0.00117963
		1	46030363	A	G	1	0.01402	6.3817	1.83e-10	0.01947	intron_variant	MAST2	NM_001324320.1:c.2574+125A>G	rs139641922	0.00439297	0.000872939
		1	46061669	G	A	1	0.013	6.6783	2.549e-11	0.02113	intron_variant	PIK3R3	NM_001303427.1:c.902+260C>T	rs148957730	0.00419329	0.000936572
		1	46367375	T	C	0.9999	0.0127	5.5159	3.558e-08	0.01772	intergenic_region		:n.46367375T>C	rs140447083	0.00399361	0.000710044
		1	81507312	G	A	1	0.01133	5.9231	3.266e-09	0.02	intergenic_region		:n.81507312G>A	rs145003149	0.00199681	0.000484465
		1	106900955	T	G	1	0.0936	5.4869	4.191e-08	0.006721	intergenic_region		:n.106900955T>G	rs12135507	0.0910543	0.064658
		1	106907631	T	C	0.9999	0.09285	5.5258	3.363e-08	0.006796	intergenic_region		:n.106907631T>C	rs6686123	0.0910543	0.064661
		1	106907966	C	T	1	0.09284	5.526	3.359e-08	0.006796	intergenic_region		:n.106907966C>T	rs12022772	0.0904553	0.0647873
		1	106916619	C	T	0.9998	0.09398	5.469	4.637e-08	0.006688	intergenic_region		:n.106916619C>T	rs12026381	0.0916534	0.0647017
		1	212048545	A	T	1	0.01016	6.3409	2.385e-10	0.02267	intron_variant	DTL	NM_016448.3:c.460+1128A>T	rs142607432	0.00179712	0.000451992
		1	212068920	A	G	1	0.01011	6.3604	2.102e-10	0.02279	intron_variant	DTL	NM_016448.3:c.922+217A>G	rs138362297	0.00199681	0.000452284
		1	233990186	G	A	1	0.01056	6.2386	4.598e-10	0.02197	intron_variant	SLC35F3	NM_173508.3:c.283+84428G>A	rs147828836	0.00279553	0.00058226
		1	240827417	C	G	1	0.01224	5.6288	1.864e-08	0.0184	intron_variant	RGS7	NM_002924.5:c.610-245G>C	rs12143778	0.00399361	0.00471942
		1	244306033	T	A	1	0.01275	6.6154	3.899e-11	0.02086	intergenic_region		:n.244306033T>A	rs78909302	0.00299521	0.000613457
		20	1714137	A	C	1	0.01254	5.559	2.784e-08	0.01789	intergenic_region		:n.1714137A>C	rs185137240	0.00239617	0.000775344
		20	8352418	A	G	1	0.01737	5.5323	3.241e-08	0.0151	intron_variant	PLCB1	NM_015192.3:c.178-18964A>G	rs145878322	0.00559105	0.00193986
		20	8367420	C	T	1	0.01605	5.8142	6.284e-09	0.01647	intron_variant	PLCB1	NM_015192.3:c.178-3962C>T	rs137884315	0.00579073	0.00167915
		20	37229710	G	A	1	0.02098	5.9118	3.496e-09	0.01485	intron_variant	RPN2	NM_001324301.1:c.1543-263G>A	rs146484590	0.00319489	0.00313206
		20	46004519	A	T	1	0.01153	5.8575	4.85e-09	0.0197	intergenic_region		:n.46004519A>T	rs75976124	0.00359425	0.00058552
		20	60836491	G	T	1	0.01168	5.8024	6.738e-09	0.01939	intergenic_region		:n.60836491G>T	rs146756580	0.0155751	0.00468377
		22	27563592	C	T	1	0.04393	6.0345	1.652e-09	0.01054	intergenic_region		:n.27563592C>T	rs148231015	0.00638978	0.00171588
		2	85742682	C	T	1	0.01722	5.5776	2.502e-08	0.01524	intergenic_region		:n.85742682C>T	rs185209025	0.00359425	0.00126607
		2	111728518	T	A	0.99319	0.08642	6.0725	1.306e-09	0.007836	intergenic_region		:n.111728518T>A	rs200642338	0.0321486	0.0142169
		2	111728841	A	C	0.99959	0.09013	6.2601	4.008e-10	0.007899	intergenic_region		:n.111728841A>C	rs147361735	0.038139	0.0208932
		2	111731289	C	G	0.99929	0.09006	6.2653	3.877e-10	0.007909	intergenic_region		:n.111731289C>G	rs4072948	0.0211661	0.0052635
		2	111740764	G	A	0.99939	0.08949	5.8868	4.066e-09	0.00758	intergenic_region		:n.111740764G>A	rs3932345	0.0335463	0.0166135
		2	111750141	G	T	0.9998	0.09103	5.7119	1.15e-08	0.007184	intergenic_region		:n.111750141G>T	rs138969629	0.0325479	0.0166021
		2	111750312	T	C	0.99309	0.08929	5.8485	5.12e-09	0.007363	intergenic_region		:n.111750312T>C	rs200150905	0.0960463	0.0777909
		2	111754556	G	A	0.99716	0.08867	5.8401	5.384e-09	0.007436	intergenic_region		:n.111754556G>A	rs140251373	0.0327476	0.0160964
		2	111760610	A	G	0.98517	0.09223	5.7371	9.914e-09	0.007168	intergenic_region		:n.111760610A>G	rs113125952	0.0786741	0.0647599
		2	111766733	T	C	1	0.09076	5.6793	1.391e-08	0.007093	downstream_gene_variant	ANAPC1	NM_022662.3:c.*2558A>G	rs148228076	0.033746	0.0184598
		2	111768451	T	C	0.9997	0.09048	5.6938	1.278e-08	0.007124	3_prime_UTR_variant	ANAPC1	NM_022662.3:c.*840A>G	rs2251605	0.0601038	0.0402071
		2	111772676	A	G	0.99939	0.09061	5.6802	1.383e-08	0.007096	intron_variant	ANAPC1	NM_022662.3:c.5585-201T>C	rs7605618	0.0329473	0.0170965
		2	111784576	C	A	0.99939	0.09005	5.7364	9.955e-09	0.007213	intron_variant	ANAPC1	NM_022662.3:c.4918-176G>T	rs201506241	0.0217652	0.00558058
		2	111792845	C	T	0.99959	0.08932	5.7786	7.761e-09	0.007308	intron_variant	ANAPC1	NM_022662.3:c.4519-290G>A	rs181813793	0.033147	0.017114
		2	111820038	C	T	0.9999	0.08807	5.879	4.261e-09	0.007524	intron_variant	ANAPC1	NM_022662.3:c.3207-1080G>A	rs562312739	0.0752796	0.0548768
		2	133017005	A	C	1	0.01183	5.7423	9.615e-09	0.01908	intron_variant	NCKAP5	NM_207363.2:c.342-22766T>G	rs145884352	0.00259585	0.000548741
		2	145054765	A	G	1	0.01051	6.2544	4.156e-10	0.0221	intron_variant	TEX41	NR_033870.2:n.464-16055A>G	rs76963009	0.00259585	0.000484778
		2	182558356	T	G	1	0.01214	5.6706	1.463e-08	0.01853	intergenic_region		:n.182558356T>G	rs370480711	0.000199681	0.000647794
		2	189465555	G	A	1	0.01722	5.6622	1.536e-08	0.01568	intron_variant	WDR75	NM_032168.2:c.1289+301G>A	rs6757134	0.0676917	0.0630983
		2	201980052	C	T	1	0.013	6.6918	2.324e-11	0.02108	intergenic_region		:n.201980052C>T	rs147686119	0.00758786	0.00275117
		3	7330683	T	C	1	0.01549	6.0646	1.372e-09	0.0175	intron_variant	GRM7	NM_181874.2:c.1033+24031T>C	rs144559469	0.00479233	0.00119494
		3	19155253	G	A	1	0.01732	5.5446	3.022e-08	0.01524	intron_variant	KCNH8	NM_144633.2:c.76+6458G>A	rs180964178	0.00279553	0.00106589
		3	43980957	G	A	1	0.01006	7.7942	7.138e-15	0.02783	intergenic_region		:n.43980957G>A	rs116973068	0.000599042	0.000613854
		3	153363923	G	A	1	0.01656	5.6342	1.807e-08	0.0157	intergenic_region		:n.153363923G>A	rs189622837	0.00279553	0.000548989
		3	153484811	A	G	1	0.01651	5.6289	1.864e-08	0.01565	intron_variant	C3orf79	NM_001101337.1:c.132+123A>G	rs143643958	0.00299521	0.000710365
		3	153692193	T	C	1	0.02265	5.6036	2.156e-08	0.01363	intergenic_region		:n.153692193T>C	rs147079217	0.0101837	0.00271441
		3	153702899	A	T	1	0.02138	5.8231	5.958e-09	0.01455	intergenic_region		:n.153702899A>T	rs138831352	0.00978435	0.00268174
		3	159667486	A	G	1	0.02296	5.5279	3.323e-08	0.01322	intron_variant	IQCJ-SCHIP1	NM_001197113.1:c.292-96957A>G	rs73012298	0.102436	0.0869664
		3	181020186	T	C	1	0.01229	5.6236	1.921e-08	0.01835	intergenic_region		:n.181020186T>C	rs117959611	0.00159744	0.00058087
		4	3959471	C	G	1	0.01295	5.4797	4.365e-08	0.01751	intergenic_region		:n.3959471C>G	rs557416388	0.00199681	0.00032569
		4	93048046	A	G	0.9999	0.01564	5.9399	2.949e-09	0.01714	intron_variant	GRID2	NM_001510.3:c.245-36949A>G	rs182051426	0.00119808	0.000743422
		4	96088096	A	T	1	0.01011	6.2801	3.526e-10	0.02219	intergenic_region		:n.96088096A>T	rs34431475	0.076278	0.10171
		4	119517147	A	G	1	0.04241	5.5409	3.086e-08	0.009926	intron_variant	PDE5A	NM_001083.3:c.2000+1898T>C	rs13103899	0.110623	0.145336
		4	119621097	G	C	1	0.04246	5.5179	3.517e-08	0.00986	intron_variant	PDE5A	NM_001083.3:c.152+7423C>G	rs76829043	0.0163738	0.00548918
		4	164682870	T	G	1	0.0126	5.5587	2.79e-08	0.01801	intergenic_region		:n.164682870T>G	rs72987691	0.0684904	0.0647287
		5	6475089	C	T	1	0.01178	5.7668	8.324e-09	0.01919	intron_variant	UBE2QL1	NM_001145161.2:c.355-16129C>T	rs72717943	NA	0.0277096
		5	53368503	C	G	1	0.01351	6.5557	5.817e-11	0.02028	intergenic_region		:n.53368503C>G	rs189129835	0.00419329	0.0013266
		5	74065542	G	A	1	0.01712	5.6522	1.628e-08	0.01567	intergenic_region		:n.74065542G>A	rs1160469	0.019369	0.0159402
		5	91373397	T	G	1	0.01209	5.6588	1.567e-08	0.01863	intron_variant	ARRDC3	NM_020801.3:c.1188+287A>C	rs118011031	0.00459265	0.00502203
		5	91420805	G	T	1	0.01209	5.6588	1.567e-08	0.01863	downstream_gene_variant	ARRDC3-AS1	NR_027435.1:n.*90G>T	rs138718389	0.00399361	0.00474745
		5	112132709	T	G	1	0.02717	6.4853	9.279e-11	0.01417	intergenic_region		:n.112132709T>G	rs188027544	0.00339457	0.00138871
		5	115376282	G	T	0.9998	0.01148	5.8358	5.523e-09	0.01958	intergenic_region		:n.115376282G>T	rs191027878	0.00119808	0.000646538
		5	156789811	T	C	1	0.01214	6.9045	5.348e-12	0.02246	intergenic_region		:n.156789811T>C	rs185546873	0.00139776	0.000452021
		5	170090353	G	A	1	0.01671	5.7247	1.067e-08	0.01606	intergenic_region		:n.170090353G>A	rs6866916	0.14976	0.170732
		6	1641575	G	A	1	0.01209	5.658	1.574e-08	0.01845	intron_variant	GMDS	NM_001500.3:c.988-17035C>T	rs144576951	0.00858626	0.00274654
		6	1645370	C	T	1	0.01199	5.6914	1.296e-08	0.01864	intron_variant	GMDS	NM_001500.3:c.988-20830G>A	rs74411117	0.00998403	0.00358388
		6	16417731	C	T	1	0.0128	5.4723	4.551e-08	0.01736	intron_variant	ATXN1	NM_000332.3:c.-161+68241G>A	rs187536886	0.00239617	0.000807807
		6	20746246	T	G	1	0.01188	5.7297	1.036e-08	0.01893	intron_variant	CDKAL1	NM_017774.3:c.468+6631T>G	rs144511290	0.000599042	0.000419653
		6	46129210	T	C	1	0.01193	5.744	9.523e-09	0.01909	upstream_gene_variant	ENPP4	NM_014936.4:c.-10374T>C	rs186228127	0.00119808	0.000451934
		6	160061927	C	T	0.9999	0.0162	5.8004	6.821e-09	0.01647	missense_variant+splice_region_variant	IGF2R	NM_000876.3:p.Ser1194Leu/c.3581C>T	rs117358940	0.00279553	0.00139753
		7	2416858	G	A	1	0.01041	6.2626	3.944e-10	0.02223	intron_variant	CHST12	NM_001243794.1:c.-78+13213G>A	rs139093748	0.00259585	0.000516529
		7	66205192	C	G	1	0.01199	7.1083	1.256e-12	0.02358	upstream_gene_variant	TPST1	NM_003596.3:c.-35234C>G	rs370595273	0.00379393	0.00277993
		7	66283745	G	T	1	0.01188	5.8429	5.294e-09	0.01956	intron_variant	TPST1	NM_003596.3:c.846-2766G>T	rs4718331	0.00419329	0.002713
		7	66457474	C	G	1	0.01209	5.7836	7.537e-09	0.01921	intergenic_region		:n.66457474C>G	NA	NA	0.00280844
		7	66797839	G	A	1	0.01214	5.7819	7.611e-09	0.01918	intron_variant	RABGEF1	NM_001287061.1:c.770+333G>A	rs192219443	0.00399361	0.00280844
		7	66876214	C	T	1	0.01214	5.7758	7.892e-09	0.01916	intron_variant	GTF2IP23	NR_135738.1:n.439-4495C>T	rs189583736	0.00399361	0.00281371
		7	66970751	G	A	1	0.01173	5.8993	3.772e-09	0.01988	intergenic_region		:n.66970751G>A	rs147543370	0.00419329	0.00264738
		8	9311558	G	C	1	0.01422	6.3338	2.497e-10	0.01916	intergenic_region		:n.9311558G>C	rs189661282	0.00379393	0.000871811
		8	40353033	G	A	1	0.01097	6.0459	1.539e-09	0.02096	intergenic_region		:n.40353033G>A	rs184702578	0.000998403	0.000193736
		8	125108716	A	G	1	0.01564	5.9023	3.703e-09	0.01703	intron_variant	NSMCE2	NM_173685.2:c.157+6229A>G	rs146601791	0.00319489	0.00116196
		8	143314238	T	C	1	0.01326	5.456	4.988e-08	0.01719	intron_variant	TOP1MT	NM_052963.2:c.1553+1489A>G	rs191609021	0.00499201	0.00110139
		9	9864031	G	A	1	0.01112	5.952	2.74e-09	0.02028	intron_variant	PTPRD	NM_002839.3:c.-368+74476C>T	rs539525321	0.000798722	0.000452196
		9	9889593	T	C	1	0.01193	5.7031	1.21e-08	0.01879	intron_variant	PTPRD	NM_002839.3:c.-368+48914A>G	rs149323836	0.000599042	0.000258665
		9	12897837	T	A	1	0.01056	6.1412	8.508e-10	0.02143	intergenic_region		:n.12897837T>A	rs192495177	0.00159744	0.000452109
		9	12898841	T	C	1	0.01077	6.0708	1.32e-09	0.02099	intergenic_region		:n.12898841T>C	rs563955652	0.00179712	0.000419815
		9	16016558	C	T	1	0.01498	6.0237	1.766e-09	0.01769	intergenic_region		:n.16016558C>T	rs16933961	0.019369	0.016769
		9	102359943	G	A	1	0.02809	5.6533	1.618e-08	0.01234	intergenic_region		:n.102359943G>A	rs150161399	0.00599042	0.00164718
		9	102362618	G	A	1	0.02834	5.6206	1.955e-08	0.01222	intergenic_region		:n.102362618G>A	rs144961891	0.00599042	0.00174419
		9	103021160	C	G	1	0.01666	5.6326	1.824e-08	0.01559	intergenic_region		:n.103021160C>G	rs190091812	0.00139776	0.000872488
		9	114330862	G	A	0.9999	0.01417	6.2279	4.919e-10	0.01864	missense_variant+splice_region_variant	ORM2	NM_000608.2:p.Glu110Lys/c.328G>A	rs141478321	0.00299521	0.000945541
		9	114387125	G	A	1	0.0129	6.7138	2.001e-11	0.0214	intron_variant	AKNA	NM_001317950.1:c.-114+735C>T	rs181305070	0.00239617	0.000905739
		9	114447690	G	A	1	0.016	5.7879	7.345e-09	0.01643	intron_variant	WHRN	NM_015404.3:c.963+18577C>T	rs117429517	0.00359425	0.000969869
		9	114496070	A	G	1	0.01427	6.2784	3.565e-10	0.01901	intron_variant	WHRN	NM_015404.3:c.618+8114T>C	rs140776036	0.00239617	0.00090527
Betapapillomavirus 1	10 (0.10%)	10	911082	G	C	1	0.01178	5.713	1.142e-08	0.01193	intron_variant	LARP4B	NM_015155.2:c.-40+20346C>G	rs150198217	0.00179712	0.000548918
		10	923854	A	G	1	0.01224	5.5814	2.449e-08	0.01144	intron_variant	LARP4B	NM_015155.2:c.-40+7574T>C	rs145883786	0.00179712	0.000549238
		10	981114	G	C	1	0.01178	5.7151	1.128e-08	0.01193	intergenic_region		:n.981114G>C	rs117770402	0.00179712	0.00054867
		10	1027022	A	G	1	0.01143	5.8428	5.296e-09	0.01243	upstream_gene_variant	IDI2	NM_033261.2:c.-2299T>C	rs146258539	0.00179712	0.000516596
		10	2119158	C	G	1	0.01117	5.8312	5.678e-09	0.01269	intergenic_region		:n.2119158C>G	rs189795869	0.00199681	0.000451963
		10	2151189	T	A	1	0.01178	5.6539	1.613e-08	0.01196	intergenic_region		:n.2151189T>A	rs192115109	0.00159744	0.000484371
		10	5000040	A	C	0.91539	0.01126	6.1882	6.327e-10	0.01397	intron_variant	AKR1C2	NM_001354.5:c.369+510T>G	NA	NA	0.000659674
		10	10971508	T	C	1	0.01524	6.6243	3.671e-11	0.01229	intron_variant	CELF2	NM_001326325.1:c.146+51509T>C	rs74393308	0.0091853	0.00829675
		10	11090155	C	T	1	0.01056	8.194	2.842e-16	0.01818	intron_variant	CELF2	NM_001326325.1:c.147-75331C>T	rs77339900	0.00938498	0.0093985
		10	11093225	C	T	1	0.02453	7.857	4.348e-15	0.01152	intron_variant	CELF2	NM_001326325.1:c.147-72261C>T	rs79461595	0.0129792	0.010238
		10	11140339	C	G	1	0.02209	8.312	1.065e-16	0.0128	5_prime_UTR_premature_start_codon_gain_variant	CELF2	NM_001326334.1:c.-125C>G	rs117641616	0.0129792	0.0102707
		10	31765291	C	A	1	0.01041	6.117	9.9e-10	0.01366	intergenic_region		:n.31765291C>A	rs144324371	0.00119808	0.0007111
		10	43782602	C	T	1	0.01905	5.9793	2.319e-09	0.009937	intergenic_region		:n.43782602C>T	rs183343529	0.00319489	0.00132395
		10	52751447	C	T	1	0.01092	5.9385	2.973e-09	0.01292	intergenic_region		:n.52751447C>T	rs145962978	0.00159744	0.000807285
		10	59304895	T	C	0.99634	0.01055	5.9706	2.446e-09	0.01311	intron_variant	FAM13C	NM_198215.3:c.444-2031A>G	rs12264332	0.0694888	0.0459413
		10	65366261	A	T	1	0.01097	5.9023	3.702e-09	0.01293	intergenic_region		:n.65366261A>T	rs182524728	0.000599042	0.000387772
		10	116679520	G	A	1	0.01249	5.5253	3.373e-08	0.01117	synonymous_variant	HSPA12A	NM_001330164.1:p.His440His/c.1320C>T	rs61742406	0.00479233	0.00129658
		10	123865695	G	A	1	0.08334	5.8558	4.899e-09	0.004802	intron_variant	CPXM2	NM_198148.2:c.404-2972C>T	rs77920874	0.0459265	0.0156401
		10	123867416	T	C	1	0.08441	5.8126	6.344e-09	0.004739	intron_variant	CPXM2	NM_198148.2:c.404-4693A>G	rs78196859	0.0439297	0.0141055
		10	123867619	A	G	0.99949	0.0843	5.8178	6.147e-09	0.004747	intron_variant	CPXM2	NM_198148.2:c.404-4896T>C	rs144997752	0.04373	0.0147387
		10	123867623	C	G	0.99939	0.08421	5.8225	5.979e-09	0.004752	intron_variant	CPXM2	NM_198148.2:c.404-4900G>C	rs148290830	0.04373	0.0139773
		10	123868723	T	C	1	0.0902	5.4865	4.202e-08	0.004315	intron_variant	CPXM2	NM_198148.2:c.404-6000A>G	rs28508015	0.14377	0.174617
		10	123872275	A	G	0.9999	0.08584	5.7414	9.67e-09	0.004651	intron_variant	CPXM2	NM_198148.2:c.403+7936T>C	rs80110181	0.047524	0.0152132
		10	123872501	T	C	1	0.08614	5.7268	1.053e-08	0.00463	intron_variant	CPXM2	NM_198148.2:c.403+7710A>G	rs76290455	0.0523163	0.0195229
		10	123882161	G	A	1	0.07044	5.7191	1.102e-08	0.005063	intron_variant	CPXM2	NM_198148.2:c.305-1852C>T	rs78812210	0.0399361	0.011661
		10	123885750	G	C	1	0.07202	5.6455	1.693e-08	0.004955	intron_variant	CPXM2	NM_198148.2:c.305-5441C>G	rs58779978	0.04373	0.0193949
		10	123892915	G	A	1	0.06988	5.7721	8.065e-09	0.005148	upstream_gene_variant	CPXM2	NM_198148.2:c.-1256C>T	rs115340830	0.0463259	0.0207795
		10	123893124	G	A	1	0.06988	5.7721	8.065e-09	0.005148	upstream_gene_variant	CPXM2	NM_198148.2:c.-1465C>T	rs75751987	0.0469249	0.0208535
		10	124111269	G	T	1	0.01036	8.4123	4.58e-17	0.01881	intergenic_region		:n.124111269G>T	NA	NA	NA
		10	129822870	C	A	1	0.02514	6.3499	2.249e-10	0.009162	intergenic_region		:n.129822870C>A	rs76080654	0.00499201	0.000904042
		11	782269	C	T	0.9999	0.01696	6.2169	5.277e-10	0.01088	intron_variant	LOC171391	NR_126343.1:n.119-1261C>T	rs190394136	0.00399361	0.000615165
		11	9223726	G	A	1	0.01148	5.7217	1.086e-08	0.01214	intron_variant	DENND5A	NM_015213.3:c.110-16094C>T	rs149674397	0.000998403	0.000452372
		11	17540670	T	C	1	0.01229	5.5612	2.749e-08	0.01133	intron_variant	USH1C	NM_153676.3:c.36+3602A>G	rs181277421	0.000998403	0.000710916
		11	22122341	T	C	0.9999	0.01123	-5.9043	3.658e-09	-0.01271	intergenic_region		:n.22122341T>C	rs7115113	0.996605	0.998772
		11	28034864	T	C	0.99959	0.04065	7.055	1.843e-12	0.008108	intron_variant	KIF18A	NM_031217.3:c.2504+523A>G	rs79910039	0.033746	0.0190214
		11	28048011	G	A	0.9999	0.03408	7.834	5.215e-15	0.009782	intron_variant	KIF18A	NM_031217.3:c.1948+10915C>T	rs115261144	0.0459265	0.0376375
		11	28203113	A	G	0.9997	0.04054	5.9973	2.077e-09	0.006895	intron_variant	METTL15	NM_001113528.1:c.271-7949A>G	rs78749204	0.0341454	0.019023
		11	28221408	C	G	1	0.01143	7.9428	2.192e-15	0.01679	intron_variant	METTL15	NM_001113528.1:c.407+10210C>G	rs142056487	0.00279553	0.00103292
		11	28236969	C	T	1	0.04048	7.0522	1.879e-12	0.008107	intron_variant	METTL15	NM_001113528.1:c.407+25771C>T	rs146868877	0.0339457	0.0190196
		11	28246058	G	A	0.9999	0.0383	6.1936	6.115e-10	0.007309	intron_variant	METTL15	NM_001113528.1:c.407+34860G>A	rs141638064	0.00838658	0.00449024
		11	28253329	A	T	1	0.03865	7.2555	4.305e-13	0.008533	intron_variant	METTL15	NM_001113528.1:c.408-36877A>T	rs117540238	0.0339457	0.0190221
		11	28272870	A	C	1	0.04109	6.9917	2.892e-12	0.007986	intron_variant	METTL15	NM_001113528.1:c.408-17336A>C	rs80082760	0.0603035	0.0517286
		11	28286652	C	T	0.9999	0.04068	7.0346	2.132e-12	0.008069	intron_variant	METTL15	NM_001113528.1:c.408-3554C>T	rs74566741	0.0339457	0.0189137
		11	28290576	G	A	0.9999	0.04063	7.0414	2.03e-12	0.008082	intron_variant	METTL15	NM_001113528.1:c.599+179G>A	rs75487350	0.033746	0.0190017
		11	28317179	C	T	1	0.03641	7.4959	7.155e-14	0.009048	intron_variant	METTL15	NM_001113528.1:c.779-13217C>T	rs117901262	0.00798722	0.00430309
		11	28420188	C	T	1	0.01234	5.5561	2.83e-08	0.01134	intergenic_region		:n.28420188C>T	rs144464819	0.00479233	0.0110363
		11	32259889	A	G	1	0.01072	8.2042	2.611e-16	0.01819	intergenic_region		:n.32259889A>G	rs35205138	0.158946	0.219171
		11	32261601	G	A	1	0.01016	8.5153	1.905e-17	0.01942	intergenic_region		:n.32261601G>A	rs56201753	0.151158	0.210523
		11	32262818	T	A	1	0.01072	8.2042	2.611e-16	0.01819	intergenic_region		:n.32262818T>A	rs7106087	0.153355	0.21459
		11	32262846	C	A	1	0.01072	8.2042	2.611e-16	0.01819	intergenic_region		:n.32262846C>A	rs7120433	0.153155	0.21454
		11	32264599	C	T	1	0.01001	8.5326	1.642e-17	0.01954	intergenic_region		:n.32264599C>T	rs11031676	0.136981	0.198822
		11	32266398	T	C	1	0.01006	8.5093	2.006e-17	0.01944	intergenic_region		:n.32266398T>C	rs7944342	0.133586	0.194939
		11	32266699	T	C	1	0.01026	8.4071	4.786e-17	0.01902	intergenic_region		:n.32266699T>C	rs6484561	0.155551	0.213806
		11	32267569	A	G	1	0.01006	8.5093	2.006e-17	0.01944	intergenic_region		:n.32267569A>G	rs35871730	0.133786	0.194489
		11	32268348	G	T	1	0.01041	8.3321	9.005e-17	0.01874	intergenic_region		:n.32268348G>T	rs6484562	0.158147	0.219832
		11	32268656	A	G	1	0.01006	8.5093	2.006e-17	0.01944	intergenic_region		:n.32268656A>G	rs7123211	0.133786	0.191874
		11	32830093	C	G	1	0.01249	5.4638	4.775e-08	0.01119	5_prime_UTR_variant	PRRG4	NM_024081.5:c.-103C>G	rs61889488	0.0425319	0.0799832
		11	32830621	C	T	1	0.01249	5.4638	4.775e-08	0.01119	missense_variant	PRRG4	NM_024081.5:p.Ala31Val/c.92C>T	rs61889489	0.0425319	0.0763493
		11	32849016	T	G	1	0.01249	5.4638	4.775e-08	0.01119	intron_variant	PRRG4	NM_024081.5:c.450-4280T>G	rs12360669	0.0425319	0.0790806
		11	68304468	A	T	1	0.01127	5.8266	5.833e-09	0.01246	intergenic_region		:n.68304468A>T	rs148350343	0.00219649	0.000387647
		11	68310198	A	G	1	0.01249	5.4625	4.809e-08	0.01108	intergenic_region		:n.68310198A>G	rs4988327	0.0319489	0.0515747
		11	76610509	T	C	1	0.01615	6.5948	4.478e-11	0.01196	intergenic_region		:n.76610509T>C	rs118184032	0.0125799	0.0115919
		11	76624910	G	A	1	0.01463	6.9098	5.154e-12	0.01314	intergenic_region		:n.76624910G>A	rs149841277	0.0115815	0.0113504
		11	76626484	A	G	1	0.01742	6.2758	3.624e-10	0.01097	intergenic_region		:n.76626484A>G	rs11824655	0.142372	0.124426
		11	76626741	A	T	1	0.01742	6.2758	3.624e-10	0.01097	intergenic_region		:n.76626741A>T	rs75382255	0.142372	0.123254
		11	76626742	A	C	1	0.01742	6.2758	3.624e-10	0.01097	intergenic_region		:n.76626742A>C	rs74643557	0.142372	0.12327
		11	79102008	C	T	1	0.01082	5.8066	6.571e-09	0.01294	intron_variant	TENM4	NM_001098816.2:c.-65-31999G>A	rs1942885	0.384385	0.576811
		11	89197603	A	G	1	0.01001	6.1916	6.192e-10	0.01421	intron_variant	TYR	NM_000372.4:c.1036+6185A>G	rs77206623	0.000599042	0.000420222
		11	89231167	T	C	0.99858	0.01963	5.7324	1.019e-08	0.009456	intron_variant	TYR	NM_000372.4:c.1184+3197T>C	rs182220167	0.00239617	0.00174865
		11	97787456	T	A	1	0.01097	5.8027	6.726e-09	0.01259	intergenic_region		:n.97787456T>A	rs117110384	0.00139776	0.000387372
		11	99891406	G	A	1	0.02042	5.5838	2.415e-08	0.008911	intron_variant	CNTN5	NM_001243270.1:c.578-24648G>A	rs141468162	0.00479233	0.000834669
		11	99962891	C	T	1	0.01772	6.0831	1.223e-09	0.0104	intron_variant	CNTN5	NM_001243270.1:c.877+5882C>T	rs201697869	0.00219649	0.000545665
		11	99972859	C	T	1	0.01701	6.2376	4.626e-10	0.0109	intron_variant	CNTN5	NM_001243270.1:c.877+15850C>T	rs117970712	0.00299521	0.00041987
		11	100007597	C	G	1	0.01747	6.1519	7.955e-10	0.01062	intron_variant	CNTN5	NM_001243270.1:c.980+5461C>G	rs117468746	0.00299521	0.000485186
		11	110331697	T	C	1	0.01006	6.2995	3.115e-10	0.01439	intergenic_region		:n.110331697T>C	rs192115170	0.000798722	0.000484246
		11	117893497	A	T	0.9999	0.02743	7.3519	2.109e-13	0.01023	intergenic_region		:n.117893497A>T	rs117738703	0.00259585	0.00135676
		11	133361356	A	G	0.9999	0.04307	5.7088	1.171e-08	0.006381	intron_variant	OPCML	NM_001012393.2:c.61+170908T>C	rs76293882	0.00958466	0.00346121
		12	6445784	G	A	1	0.02052	5.764	8.461e-09	0.009305	intron_variant	CD27	NM_001242.4:c.268+229G>A	rs11569365	0.00638978	0.00122731
		12	6823132	A	G	1	0.01249	5.4946	4.014e-08	0.0113	intron_variant	GPR162	NM_019858.1:c.-431-336A>G	rs150462228	NA	0.000678207
		12	26297182	C	T	1	0.01178	5.6101	2.077e-08	0.01184	intergenic_region		:n.26297182C>T	rs75025110	0.00339457	0.00171255
		12	39356177	G	A	1	0.01265	5.4793	4.376e-08	0.01115	intron_variant	KIF21A	NM_001173464.1:c.1469+655C>T	rs190306398	0.000798722	0.000613338
		12	40600132	T	A	1	0.01138	5.8704	4.489e-09	0.01252	intergenic_region		:n.40600132T>A	rs191456452	0.00239617	0.000840499
		12	44851372	C	T	1	0.01229	5.6512	1.637e-08	0.01166	intron_variant	NELL2	NM_001145107.1:c.334+23853G>A	rs185706560	0.00219649	0.000580982
		12	44862631	G	T	1	0.01239	5.6255	1.901e-08	0.01156	intron_variant	NELL2	NM_001145107.1:c.334+12594C>A	rs183701552	0.00219649	0.000613616
		12	44889123	T	C	1	0.01163	5.8185	6.125e-09	0.01232	intron_variant	NELL2	NM_001145110.1:c.39-13223A>G	rs191821494	0.00139776	0.000614171
		12	78100669	C	T	1	0.01016	6.1301	9.12e-10	0.0138	intron_variant	NAV3	NM_001024383.1:c.2637-16103C>T	rs151057843	0.00738818	0.00388048
		12	89506297	T	C	1	0.01006	6.2112	5.47e-10	0.0139	intron_variant	POC1B	NM_172240.2:c.101-8955A>G	rs148605994	0.00239617	0.000839631
		12	90198407	T	C	1	0.02682	5.99	2.171e-09	0.008375	intergenic_region		:n.90198407T>C	rs76534377	0.00339457	0.00122969
		12	93345350	T	C	1	0.01889	5.9086	3.564e-09	0.009889	intron_variant	LOC643339	NR_040096.1:n.301-17295A>G	rs147846481	0.00259585	0.00058102
		12	112652833	G	A	1	0.01067	6.1315	9.042e-10	0.0136	intergenic_region		:n.112652833G>A	rs117652312	0.000998403	0.00041987
		12	112656145	A	C	1	0.01072	6.1142	1.007e-09	0.01353	intergenic_region		:n.112656145A>C	rs540113762	0.000998403	0.00041968
		12	127870639	A	G	1	0.01082	5.9634	2.556e-09	0.01307	intergenic_region		:n.127870639A>G	rs569370185	0.000399361	0.000193773
		12	130791288	G	A	1	0.01331	7.4255	1.217e-13	0.01473	3_prime_UTR_variant	STX2	NM_194356.2:c.*735C>T	rs142498974	0.00579073	0.00190692
		12	130829128	T	C	1	0.01422	7.1781	7.579e-13	0.01379	intron_variant	STX2	NM_194356.2:c.31-1861A>G	rs117647872	0.00798722	0.00161718
		12	130849066	C	A	1	0.01442	7.1456	9.598e-13	0.01364	intergenic_region		:n.130849066C>A	rs146630651	0.00539137	0.00154979
		13	18504299	T	C	0.99939	0.01245	5.5543	2.86e-08	0.01129	intergenic_region		:n.18504299T>C	rs538271236	0.00239617	0.000484997
		13	22787020	G	T	1	0.01041	6.1339	8.907e-10	0.01364	intergenic_region		:n.22787020G>T	rs117988111	0.00379393	0.000485625
		13	33354210	C	T	1	0.0127	5.4937	4.033e-08	0.01115	intron_variant	STARD13	NM_001243476.2:c.64+85481G>A	rs116867146	0.00159744	0.0006779
		13	36720286	G	A	1	0.0126	5.6852	1.343e-08	0.01155	intergenic_region		:n.36720286G>A	rs143971756	0.00339457	0.000647249
		13	66786414	A	G	1	0.01767	6.0925	1.153e-09	0.01046	intron_variant	PCDH9	NM_203487.2:c.3138+117090T>C	rs117568535	0.00259585	0.000969368
		13	70276767	C	T	1	0.01011	6.1559	7.759e-10	0.01381	intergenic_region		:n.70276767C>T	rs149242659	0.00139776	0.00191149
		13	71892088	T	C	0.9999	0.01001	6.2463	4.376e-10	0.01422	intergenic_region		:n.71892088T>C	rs144173192	0.000599042	0.000161582
		13	73050841	A	G	1	0.01193	5.6326	1.824e-08	0.01173	intergenic_region		:n.73050841A>G	rs180685496	0.00179712	0.00080765
		13	81643240	C	A	1	0.01178	5.5986	2.219e-08	0.0118	intergenic_region		:n.81643240C>A	rs79609929	0.00259585	0.00045243
		13	85579718	G	A	1	0.01199	5.5024	3.841e-08	0.01159	intergenic_region		:n.85579718G>A	rs184117654	0.00119808	0.000517364
		13	85670183	G	T	1	0.01097	5.7693	8.198e-09	0.01262	intergenic_region		:n.85670183G>T	rs190555263	0.00119808	0.000582148
		13	87978380	T	C	1	0.01153	5.6566	1.587e-08	0.01199	intergenic_region		:n.87978380T>C	rs188023375	0.000998403	0.000452489
		13	88008791	C	T	1	0.01173	5.6035	2.157e-08	0.01178	intergenic_region		:n.88008791C>T	rs184269222	0.00319489	0.000776197
		13	88027337	A	G	0.9999	0.01143	5.6891	1.314e-08	0.01211	intergenic_region		:n.88027337A>G	rs145338950	0.000998403	0.000452723
		13	88057475	G	C	0.9999	0.01163	5.6185	1.979e-08	0.01186	intergenic_region		:n.88057475G>C	rs181259185	0.00119808	0.000459378
		13	88237532	A	G	1	0.01001	6.3686	1.993e-10	0.0145	downstream_gene_variant	LOC105370306	NR_131919.1:n.*1450A>G	rs190981401	0.00119808	0.000521921
		13	88369922	C	T	1	0.01823	6.1569	7.709e-10	0.0105	intergenic_region		:n.88369922C>T	rs75249786	0.00279553	0.00103506
		13	88380490	T	C	1	0.0129	5.5104	3.671e-08	0.0111	intergenic_region		:n.88380490T>C	rs74394347	0.00159744	0.000807807
		13	88391667	A	G	1	0.0129	5.5104	3.671e-08	0.0111	intergenic_region		:n.88391667A>G	rs80291302	0.00159744	0.00080765
		13	88573466	T	G	1	0.01143	5.9012	3.728e-09	0.0126	intergenic_region		:n.88573466T>G	rs144695531	0.000798722	0.000613735
		13	91275357	C	T	1	0.01011	6.169	7.141e-10	0.01406	intergenic_region		:n.91275357C>T	rs79246925	0.00199681	0.000387597
		13	91278870	C	T	1	0.01148	5.7388	9.815e-09	0.01229	intergenic_region		:n.91278870C>T	rs952997	0.0541134	0.0471845
		13	91289271	C	T	1	0.01006	6.1848	6.465e-10	0.01413	intergenic_region		:n.91289271C>T	rs16945723	0.00978435	0.00850087
		13	91300635	A	G	1	0.01026	6.1173	9.882e-10	0.01384	intergenic_region		:n.91300635A>G	rs79867209	0.00279553	0.000419571
		13	91303526	C	A	1	0.01026	6.1173	9.882e-10	0.01384	intergenic_region		:n.91303526C>A	rs151097793	0.00978435	0.00827782
		13	91304804	C	A	1	0.01026	6.1173	9.882e-10	0.01384	intergenic_region		:n.91304804C>A	rs76264336	0.00299521	0.000426369
		13	91305408	A	G	1	0.01026	6.1173	9.882e-10	0.01384	intergenic_region		:n.91305408A>G	rs80249287	0.00279553	0.000419842
		13	91313170	A	G	1	0.01026	6.1173	9.882e-10	0.01384	intergenic_region		:n.91313170A>G	rs78539946	0.00638978	0.00528055
		13	91314564	G	A	1	0.01026	6.1173	9.882e-10	0.01384	intergenic_region		:n.91314564G>A	rs146936743	0.00259585	0.00042044
		13	91315881	A	G	1	0.01021	6.1363	8.775e-10	0.01392	intergenic_region		:n.91315881A>G	rs16945754	0.0101837	0.00772463
		13	91316316	C	G	1	0.01026	6.1173	9.882e-10	0.01384	intergenic_region		:n.91316316C>G	rs16945757	0.00638978	0.00526486
		13	91317423	A	C	1	0.01026	6.1173	9.882e-10	0.01384	intergenic_region		:n.91317423A>C	rs16945760	0.00638978	0.0057141
		13	99893887	C	T	1	0.01026	6.1254	9.394e-10	0.01371	downstream_gene_variant	CLYBL	NM_206808.3:c.*2474C>T	rs574103613	0.000599042	0.000839902
		13	103211967	G	A	0.97755	0.01185	5.8758	4.345e-09	0.01247	intergenic_region		:n.103211967G>A	rs192831687	0.00259585	0.000569708
		13	106652419	C	A	0.9999	0.04454	5.4917	4.079e-08	0.006148	upstream_gene_variant	LINC00443	NR_047026.1:n.-1461C>A	rs148648169	0.0505192	0.0273995
		13	111462061	G	A	1	0.01519	6.6109	4.017e-11	0.0121	intergenic_region		:n.111462061G>A	rs113036283	0.0740815	0.13063
		13	111466028	C	T	1	0.01519	6.6104	4.032e-11	0.0121	intergenic_region		:n.111466028C>T	rs112152819	0.0712859	0.130897
		13	111466294	C	T	1	0.01519	6.6104	4.032e-11	0.0121	intergenic_region		:n.111466294C>T	rs56092319	0.0712859	0.130679
		13	111466782	T	C	1	0.01519	6.6104	4.032e-11	0.0121	intergenic_region		:n.111466782T>C	rs56180088	0.0744808	0.134581
		14	20835446	A	G	1	0.02326	6.5945	4.487e-11	0.009884	intergenic_region		:n.20835446A>G	rs4496023	0.0185703	0.0160379
		14	38319710	A	G	1	0.01224	5.7343	1.008e-08	0.01172	intergenic_region		:n.38319710A>G	rs372118368	0.00359425	0.000903984
		14	41844234	G	A	1	0.01041	6.0973	1.119e-09	0.01363	intron_variant	LRFN5	NM_152447.3:c.-20-42372G>A	rs140685088	0.131789	0.10124
		14	41844239	C	T	1	0.01067	6.0166	1.845e-09	0.01329	intron_variant	LRFN5	NM_152447.3:c.-20-42367C>T	rs373081006	0.126597	0.100584
		14	57825348	A	C	1	0.01031	6.0658	1.362e-09	0.01349	intron_variant	SLC35F4	NM_001306087.1:c.103+40375T>G	rs77370949	0.00139776	0.000419734
		14	65373285	C	A	1	0.02087	5.5592	2.781e-08	0.008872	intergenic_region		:n.65373285C>A	rs183737904	0.00379393	0.00557294
		14	99147636	A	G	1	0.01955	5.882	4.184e-09	0.009655	intergenic_region		:n.99147636A>G	rs74890991	0.00299521	0.000905973
		15	28818838	A	G	1	0.01183	5.676	1.418e-08	0.01186	intron_variant	PDCD6IPP2	NR_037599.1:n.1228-66A>G	rs190922273	0.00279553	0.000581208
		15	51387586	T	A	1	0.01254	5.4625	4.808e-08	0.01099	intron_variant	GLDN	NM_181789.2:c.541+3694T>A	rs2446406	0.133387	0.199022
		15	51387600	G	C	1	0.01254	5.4625	4.808e-08	0.01099	intron_variant	GLDN	NM_181789.2:c.541+3708G>C	rs2470183	0.133387	0.198815
		15	65817283	C	T	1	0.01006	6.1717	7.025e-10	0.01405	intergenic_region		:n.65817283C>T	rs2660629	0.0970447	0.0824062
		15	65823226	C	T	1	0.01072	5.9666	2.506e-09	0.01314	intergenic_region		:n.65823226C>T	rs2660614	0.104433	0.0873654
		15	65826014	T	C	1	0.01051	6.0571	1.437e-09	0.01354	intergenic_region		:n.65826014T>C	rs111667384	0.0423323	0.0365948
		15	76497313	A	G	1	0.01356	5.4719	4.56e-08	0.01065	intron_variant	SCAPER	NM_020843.2:c.2954+7546T>C	rs192285787	0.00379393	0.000647165
		15	76688089	C	T	1	0.01356	5.4719	4.56e-08	0.01065	intron_variant	SCAPER	NM_020843.2:c.2508+13669G>A	rs139017237	0.00339457	0.000613655
		15	76719995	T	C	1	0.01356	5.4719	4.56e-08	0.01065	intron_variant	SCAPER	NM_020843.2:c.2165+8600A>G	rs191815444	0.00239617	0.000616363
		15	79192414	G	A	1	0.02037	5.5016	3.857e-08	0.008833	intron_variant	ANKRD34C-AS1	NR_038997.1:n.298-312C>T	rs77741275	0.00299521	0.00242248
		15	85251946	T	C	0.9997	0.01052	5.9784	2.332e-09	0.01324	intergenic_region		:n.85251946T>C	rs183026340	0.00239617	0.00128425
		15	87751618	G	A	1	0.01107	5.951	2.757e-09	0.0129	intergenic_region		:n.87751618G>A	rs145956193	0.00838658	0.0019699
		15	90951510	C	T	1	0.01117	5.8251	5.887e-09	0.01252	intron_variant	UNC45A	NM_001323619.1:c.2303+895C>T	rs185294859	0.00139776	0.000193786
		15	92860533	A	G	1	0.01051	6.0829	1.224e-09	0.01354	intergenic_region		:n.92860533A>G	rs375540510	0.000599042	0.00067847
		15	92860592	C	T	1	0.01056	6.0658	1.361e-09	0.01347	intergenic_region		:n.92860592C>T	rs142176494	0.000599042	0.000681243
		15	92860753	T	A	1	0.01051	6.0829	1.224e-09	0.01354	intergenic_region		:n.92860753T>A	rs117293603	0.00459265	0.00420776
		15	92860913	T	G	0.9999	0.01046	6.1001	1.1e-09	0.01361	intergenic_region		:n.92860913T>G	rs376193325	0.000599042	0.000673945
		15	92862589	C	T	1	0.01092	5.9316	3.101e-09	0.01296	intergenic_region		:n.92862589C>T	rs371303088	0.00119808	0.000810373
		15	92864573	C	G	1	0.01046	6.0969	1.122e-09	0.0136	intergenic_region		:n.92864573C>G	rs139026667	0.000599042	0.000677944
		15	92867051	G	A	1	0.01061	6.0593	1.417e-09	0.01342	intergenic_region		:n.92867051G>A	rs183387735	0.000599042	0.000678733
		15	92885239	A	T	1	0.01031	6.1506	8.02e-10	0.01381	intron_variant	LINC01578	NR_037601.1:n.539-276A>T	rs963719	0.014377	0.00449431
		15	92919136	T	G	1	0.01051	6.055	1.456e-09	0.01347	intron_variant	CHD2	NM_001271.3:c.63-5185T>G	rs139198876	0.0145767	0.00441812
		15	92920383	G	A	1	0.01041	6.0882	1.184e-09	0.01361	intron_variant	CHD2	NM_001271.3:c.63-3938G>A	rs77289894	0.0227636	0.0145919
		15	92925838	T	C	1	0.01051	6.0562	1.444e-09	0.01347	intron_variant	CHD2	NM_001271.3:c.294+1286T>C	rs16947279	0.0227636	0.0147163
		15	92926630	A	G	1	0.01011	6.1948	6.069e-10	0.01405	intron_variant	CHD2	NM_001271.3:c.295-614A>G	rs148464291	0.0147764	0.00442249
		15	92926766	G	A	1	0.01006	6.2116	5.456e-10	0.01412	intron_variant	CHD2	NM_001271.3:c.295-478G>A	rs142654680	0.0145767	0.00442364
		15	92928200	T	C	1	0.01006	6.2129	5.412e-10	0.01412	intron_variant	CHD2	NM_001271.3:c.382-830T>C	rs149198179	0.0145767	0.00435934
		15	92929459	A	G	1	0.01016	6.1779	6.752e-10	0.01398	intron_variant	CHD2	NM_001271.3:c.443+368A>G	rs80262938	0.0197684	0.0116264
		15	92933070	A	G	0.9997	0.01026	6.1417	8.48e-10	0.01383	intron_variant	CHD2	NM_001271.3:c.443+3979A>G	rs145912867	0.0145767	0.00426985
		15	92934595	T	C	1	0.01011	6.1948	6.069e-10	0.01405	intron_variant	CHD2	NM_001271.3:c.444-2923T>C	rs147437169	0.0145767	0.00442249
		15	92935196	T	C	1	0.01036	6.1044	1.071e-09	0.01368	intron_variant	CHD2	NM_001271.3:c.444-2322T>C	rs149985888	0.0491214	0.0410571
		15	92938996	C	G	1	0.01026	6.1383	8.664e-10	0.01382	intron_variant	CHD2	NM_001271.3:c.552-582C>G	rs141814176	0.0201677	0.0119417
		15	92939834	C	G	1	0.01021	6.1583	7.64e-10	0.0139	intron_variant	CHD2	NM_001271.3:c.692+116C>G	rs146822678	0.0145767	0.00439135
		15	92939844	T	A	1	0.01021	6.1583	7.64e-10	0.0139	intron_variant	CHD2	NM_001271.3:c.692+126T>A	rs139652039	0.0145767	0.00439135
		15	92939872	A	G	1	0.01026	6.1418	8.473e-10	0.01383	intron_variant	CHD2	NM_001271.3:c.692+154A>G	rs144407144	0.0145767	0.00445477
		15	92939879	G	A	1	0.01021	6.1583	7.64e-10	0.0139	intron_variant	CHD2	NM_001271.3:c.692+161G>A	rs145374222	0.0201677	0.0118779
		15	92941802	C	T	1	0.01011	6.1944	6.084e-10	0.01405	intron_variant	CHD2	NM_001271.3:c.693-20C>T	rs141271290	0.014377	0.0159645
		15	92944678	G	A	1	0.01016	6.1767	6.803e-10	0.01397	intron_variant	CHD2	NM_001271.3:c.1153+163G>A	rs78353573	0.0153754	0.00448648
		15	92951458	A	G	1	0.01021	6.1589	7.612e-10	0.0139	intron_variant	CHD2	NM_001271.3:c.1503-1899A>G	rs149122987	0.0145767	0.00442164
		15	92960686	A	G	1	0.01011	6.1847	6.468e-10	0.01402	intron_variant	CHD2	NM_001271.3:c.2000+4037A>G	rs187604509	0.0141773	0.0083682
		15	92961950	C	T	0.9999	0.01026	6.1327	8.973e-10	0.01381	intron_variant	CHD2	NM_001271.3:c.2000+5301C>T	rs142406990	0.0145767	0.00435564
		15	92964958	A	G	1	0.01046	6.0649	1.369e-09	0.01352	intron_variant	CHD2	NM_001271.3:c.2001-2367A>G	rs75412985	0.0145767	0.00455898
		15	92965875	A	C	1	0.01026	6.131	9.071e-10	0.0138	intron_variant	CHD2	NM_001271.3:c.2001-1450A>C	rs139545535	0.0147764	0.00450772
		15	92969749	A	T	1	0.01041	6.0809	1.24e-09	0.01359	intron_variant	CHD2	NM_001271.3:c.2190-2016A>T	rs58367771	0.0147764	0.00442936
		15	92969756	C	A	1	0.01041	6.0809	1.24e-09	0.01359	intron_variant	CHD2	NM_001271.3:c.2190-2009C>A	rs61017356	0.0147764	0.00443912
		15	92970629	A	G	1	0.01021	6.1504	8.031e-10	0.01388	intron_variant	CHD2	NM_001271.3:c.2190-1136A>G	rs142889610	0.0147764	0.00454985
		15	92971240	C	A	1	0.01016	6.1669	7.236e-10	0.01395	intron_variant	CHD2	NM_001271.3:c.2190-525C>A	rs78659457	0.0147764	0.00455662
		15	92971706	G	T	1	0.01016	6.1669	7.236e-10	0.01395	intron_variant	CHD2	NM_001271.3:c.2190-59G>T	rs146960880	0.0147764	0.00446602
		15	92972456	C	G	1	0.01041	6.0809	1.24e-09	0.01359	intron_variant	CHD2	NM_001271.3:c.2505+39C>G	rs148270309	0.0147764	0.0134141
		15	92974192	A	G	1	0.01067	6.0016	2.023e-09	0.01326	intron_variant	CHD2	NM_001271.3:c.2506-687A>G	rs116881789	0.0209665	0.0193761
		15	92981309	T	C	1	0.01056	6.0196	1.811e-09	0.01337	intron_variant	CHD2	NM_001271.3:c.2974-56T>C	rs78380848	0.0145767	0.00455162
		15	92984650	A	G	1	0.01056	6.0282	1.718e-09	0.01338	intron_variant	CHD2	NM_001271.3:c.3237+150A>G	rs144743547	0.0145767	0.00461618
		15	92985243	T	C	1	0.01991	-5.6537	1.614e-08	-0.00927	intron_variant	CHD2	NM_001271.3:c.3238-255T>C	rs11639256	0.737021	0.684008
		15	92988011	C	T	1	0.01001	6.219	5.206e-10	0.01417	intron_variant	CHD2	NM_001271.3:c.3413+2338C>T	rs144895462	0.014377	0.00449926
		15	92988245	C	T	1	0.01001	6.219	5.206e-10	0.01417	intron_variant	CHD2	NM_001271.3:c.3413+2572C>T	rs2388053	0.014377	0.00455839
		15	92988484	C	T	1	0.01976	-5.6816	1.372e-08	-0.00935	intron_variant	CHD2	NM_001271.3:c.3413+2811C>T	rs7174740	0.732228	0.682009
		15	92997538	A	G	1	0.01072	5.9561	2.672e-09	0.01313	intron_variant	CHD2	NM_001271.3:c.3885+135A>G	rs61334597	0.0145767	0.00464696
		15	92999214	C	G	1	0.01067	5.9709	2.441e-09	0.0132	intron_variant	CHD2	NM_001271.3:c.4008+593C>G	rs146238133	0.0145767	0.00455603
		15	93002344	A	G	1	0.01072	5.9561	2.672e-09	0.01313	intron_variant	CHD2	NM_001271.3:c.4278+27A>G	rs2272456	0.0145767	0.0129459
		15	93002369	A	G	1	0.01072	5.9561	2.672e-09	0.01313	intron_variant	CHD2	NM_001271.3:c.4278+52A>G	rs2272455	0.0145767	0.0116428
		15	93008165	G	A	1	0.01021	6.1449	8.313e-10	0.01387	intron_variant	CHD2	NM_001271.3:c.4414-980G>A	rs60635695	0.0147764	0.00455191
		15	93009501	G	A	1	0.01016	6.1609	7.517e-10	0.01394	intron_variant	CHD2	NM_001271.3:c.4592+178G>A	rs2272454	0.0145767	0.00458212
		15	93009701	A	G	1	0.01067	5.9738	2.398e-09	0.0132	intron_variant	CHD2	NM_001271.3:c.4592+378A>G	rs144257568	0.0147764	0.00464726
		15	93016539	T	C	1	0.01031	6.0915	1.16e-09	0.01369	intron_variant	CHD2	NM_001271.3:c.4906+1630T>C	rs74346310	0.014976	0.00459131
		15	93018767	A	G	1	0.01031	6.0915	1.16e-09	0.01369	intron_variant	CHD2	NM_001271.3:c.4907-1245A>G	rs146111336	0.014976	0.00468044
		15	93019334	T	G	1	0.01031	6.0915	1.16e-09	0.01369	intron_variant	CHD2	NM_001271.3:c.4907-678T>G	rs57602473	0.014976	0.00477789
		15	94169088	T	G	0.9998	0.01006	6.1072	1.052e-09	0.01391	intergenic_region		:n.94169088T>G	rs55920672	0.164137	0.221427
		15	97764825	A	C	1	0.0191	6.1146	1.005e-09	0.01016	intron_variant	LINC00923	NR_024172.1:n.478-6164T>G	rs151230904	0.00319489	0.00184025
		16	2703082	C	G	1	0.01188	5.6378	1.769e-08	0.01177	intron_variant	KCTD5	NM_018992.3:c.675+604C>G	rs149489110	0.00119808	0.000387948
		16	3172276	C	T	1	0.01026	6.2375	4.63e-10	0.0141	intergenic_region		:n.3172276C>T	rs139218996	0.000998403	0.000581433
		16	3268057	C	T	1	0.01249	7.5045	6.703e-14	0.01521	downstream_gene_variant	LINC00921	NR_033904.1:n.*491C>T	rs117506504	0.00579073	0.00135755
		16	11829217	T	C	1	0.01138	5.8089	6.483e-09	0.01251	upstream_gene_variant	BCAR4	NR_024049.1:n.-385A>G	rs4781157	0.0229633	0.00725348
		16	11902927	G	C	1	0.01117	5.8701	4.496e-09	0.01275	intron_variant	GSPT1	NM_002094.3:c.353-4892C>G	rs147860943	0.0241613	0.00747524
		16	20098868	C	G	1	0.01087	5.9906	2.164e-09	0.01317	intergenic_region		:n.20098868C>G	rs147885409	0.00159744	0.000582035
		16	48287332	G	C	1	0.01239	5.5705	2.606e-08	0.0114	intron_variant	LONP2	NM_031490.3:c.1384-8683G>C	rs77265554	0.00199681	0.000683247
		16	48287469	G	A	1	0.01234	5.5853	2.395e-08	0.01145	intron_variant	LONP2	NM_031490.3:c.1384-8546G>A	rs140890374	0.00199681	0.000529549
		16	48310273	C	T	1	0.01229	5.6043	2.147e-08	0.01151	intron_variant	LONP2	NM_031490.3:c.1795+6968C>T	rs148792501	0.00119808	0.000323876
		16	50763324	A	G	1	0.0194	5.8561	4.891e-09	0.009672	intron_variant	CYLD	NM_015247.2:c.918+8859A>G	rs79950049	0.00279553	0.00300407
		16	50916131	T	C	1	0.01996	5.6978	1.249e-08	0.009216	intron_variant	MIR548AI	NR_039672.1:n.21+37291T>C	rs78868955	0.00279553	0.00264943
		16	53079360	C	G	1	0.01026	6.1714	7.036e-10	0.01375	intron_variant	CHD9	NM_025134.4:c.-165+24283C>G	rs144505502	0.00199681	0.000322851
		16	61000976	A	T	1	0.01188	5.7771	7.828e-09	0.0121	intergenic_region		:n.61000976A>T	rs141778941	0.00678914	0.00132437
		16	69905093	G	T	1	0.01168	5.5984	2.221e-08	0.01179	intron_variant	WWP2	NM_001270454.1:c.915-3668G>T	rs150344950	0.00678914	0.00232408
		16	74815347	G	A	1	0.01193	5.5821	2.439e-08	0.01169	intergenic_region		:n.74815347G>A	NA	NA	0.000710502
		16	79559472	A	G	1	0.01163	5.7891	7.294e-09	0.01225	intergenic_region		:n.79559472A>G	rs142425449	0.00159744	0.000613497
		16	81651869	G	A	1	0.01153	5.8086	6.496e-09	0.01235	intron_variant	CMIP	NM_198390.2:c.478-334G>A	rs149203677	0.00179712	0.000710962
		16	83148716	G	A	1	0.01067	6.1111	1.027e-09	0.01356	intron_variant	CDH13	NM_001220488.1:c.624+23215G>A	rs185659438	0.00179712	0.000419924
		16	83193998	A	G	1	0.01615	6.5079	7.991e-11	0.01169	intron_variant	CDH13	NM_001220488.1:c.625-23347A>G	rs191275847	0.000798722	0.000677857
		16	83607130	A	G	1	0.01361	8.9187	5.558e-19	0.01731	intron_variant	CDH13	NM_001220488.1:c.1242+4536A>G	rs190326505	0.00179712	0.000387572
		16	84508029	G	A	1	0.04078	5.7754	7.912e-09	0.006589	intergenic_region		:n.84508029G>A	rs78395011	0.0289537	0.0135685
		16	84510919	G	T	1	0.04185	5.6842	1.352e-08	0.006395	intergenic_region		:n.84510919G>T	rs7191650	0.0650958	0.0468414
		16	84511002	A	G	0.99939	0.04157	5.7028	1.213e-08	0.006436	intergenic_region		:n.84511002A>G	rs7191339	0.0650958	0.0467073
		16	84511148	G	T	0.99716	0.04034	5.8094	6.465e-09	0.006648	intergenic_region		:n.84511148G>T	rs75154037	0.048123	0.0308707
		17	826281	G	A	0.9999	0.01813	6.0879	1.187e-09	0.01036	intron_variant	NXN	NM_022463.4:c.361-203C>T	rs79369595	0.00299521	0.00171632
		17	5556056	C	T	1	0.01844	5.9465	2.832e-09	0.009949	intron_variant	NLRP1	NM_033004.3:c.2357+2283G>A	rs146683832	0.00499201	0.000813802
		17	5620605	G	A	1	0.03733	5.9834	2.262e-09	0.007086	intergenic_region		:n.5620605G>A	rs116958637	0.00758786	0.00148588
		17	5660554	G	T	1	0.01833	5.9903	2.168e-09	0.01011	intergenic_region		:n.5660554G>T	rs76910934	0.00399361	0.000904159
		17	9045246	T	C	1	0.01087	5.901	3.732e-09	0.01279	intron_variant	NTN1	NM_004822.2:c.1018+21855T>C	rs79498795	0.000998403	0.00061322
		17	9742639	A	G	1	0.02138	5.4606	4.861e-08	0.008555	intergenic_region		:n.9742639A>G	rs80023719	0.00858626	0.00158177
		17	22090860	C	T	0.99959	0.01133	5.7191	1.102e-08	0.01218	intergenic_region		:n.22090860C>T	NA	NA	NA
		17	27924396	G	T	1	0.0192	5.6544	1.607e-08	0.009207	intergenic_region		:n.27924396G>T	rs142227152	0.00119808	0.000647082
		17	31943459	A	T	1	0.01889	-5.9455	2.85e-09	-0.009968	intron_variant	SUZ12	NM_015355.3:c.386+2973A>T	rs7218986	0.930312	0.882066
		17	31983911	G	A	1	0.01971	-5.8083	6.506e-09	-0.009545	intron_variant	SUZ12	NM_015355.3:c.1023+807G>A	rs550088	0.932508	0.880355
		17	32305552	T	C	1	0.01148	5.9364	3.012e-09	0.01271	intron_variant	RHBDL3	NM_138328.2:c.882+111T>C	rs140788529	0.00239617	0.000645828
		17	32410156	C	T	1	0.01178	5.8445	5.244e-09	0.01236	intergenic_region		:n.32410156C>T	rs376017927	0.000599042	0.00111184
		17	74463790	G	A	1	0.01183	5.7177	1.112e-08	0.01207	intergenic_region		:n.74463790G>A	rs75501253	0.00738818	0.00103306
		18	1248605	C	T	1	0.01265	5.5733	2.565e-08	0.01134	intergenic_region		:n.1248605C>T	rs147098216	0.00359425	0.00100065
		18	1335509	C	T	1	0.01046	6.2933	3.24e-10	0.01405	intron_variant	LINC00470	NR_023925.1:n.334+17898G>A	rs188497333	0.00299521	0.000872093
		18	3834477	G	C	0.9999	0.04033	5.7058	1.192e-08	0.006534	intron_variant	DLGAP1	NM_004746.3:c.958-20204C>G	rs142558113	0.00678914	0.00684755
		18	3866378	C	T	1	0.02844	5.9156	3.418e-09	0.008082	intron_variant	DLGAP1	NM_004746.3:c.957+12734G>A	rs141352736	0.00479233	0.00619915
		18	4215848	A	G	1	0.01204	7.6155	2.869e-14	0.01585	intron_variant	DLGAP1	NM_004746.3:c.-266-64561T>C	rs375648658	0.000199681	0.000678426
		18	7435829	T	C	1	0.01295	5.4742	4.504e-08	0.011	intergenic_region		:n.7435829T>C	rs141117710	0.00139776	0.000713036
		18	7566701	C	A	0.99512	0.01113	6.0422	1.575e-09	0.0131	upstream_gene_variant	PTPRM	NM_001105244.1:c.-1118C>A	rs374705501	0.00279553	0.000815129
		18	10688914	G	A	1	0.02098	5.599	2.214e-08	0.008866	intron_variant	PIEZO2	NM_022068.3:c.7158+741C>T	rs1153767	0.195288	0.241339
		18	10691111	C	T	1	0.02062	-5.6523	1.627e-08	-0.00902	intron_variant	PIEZO2	NM_022068.3:c.7010+114G>A	rs8091383	0.860423	0.812932
		18	24866798	G	C	1	0.01178	5.8598	4.783e-09	0.01234	intergenic_region		:n.24866798G>C	rs116898441	0.00299521	0.00125936
		18	62484526	C	T	0.9999	0.01158	5.7857	7.443e-09	0.01234	intergenic_region		:n.62484526C>T	rs150145694	0.00259585	0.00232423
		19	726236	G	A	1	0.01051	6.069	1.335e-09	0.01349	intron_variant	PALM	NM_002579.2:c.57+47G>A	rs191276434	0.00199681	0.000925063
		19	23077105	T	A	1	0.01097	5.9844	2.248e-09	0.01292	intergenic_region		:n.23077105T>A	rs374670998	0.00299521	0.00129191
		19	33560556	G	A	1	0.01077	5.8885	4.025e-09	0.01282	intergenic_region		:n.33560556G>A	rs72623848	0.000798722	0.000615444
		19	35923224	C	G	0.9999	0.03108	5.532	3.247e-08	0.007173	intergenic_region		:n.35923224C>G	rs139824976	0.00379393	0.00139547
		19	45200533	C	T	1	0.01244	5.5286	3.31e-08	0.01128	intergenic_region		:n.45200533C>T	rs117051971	0.0081869	0.000840065
		19	51611393	G	A	1	0.01915	5.8052	6.627e-09	0.009551	downstream_gene_variant	SIGLEC5	NM_003830.3:c.*838C>T	rs144412584	0.00179712	0.00148492
		19	52938990	A	G	1	0.01559	6.5501	6.037e-11	0.01204	intron_variant	ZNF816-ZNF321P	NM_001202473.1:c.191-9576T>C	rs75367093	0.00299521	0.000387747
		19	53509869	A	C	1	0.01011	8.3595	7.151e-17	0.01865	intergenic_region		:n.53509869A>C	rs144790545	0.00339457	0.00154999
		19	53533605	T	C	1	0.01722	6.2122	5.437e-10	0.01072	intron_variant	ZNF331	NM_001317120.1:c.-234-5611T>C	rs144420607	0.00559105	0.00177649
		19	53537287	G	A	1	0.01006	8.3725	6.411e-17	0.01872	upstream_gene_variant	ZNF331	NM_001079906.1:c.-32090G>A	rs369914369	0.00259585	0.00145302
		19	57425345	C	T	1	0.02026	7.4204	1.264e-13	0.01185	intergenic_region		:n.57425345C>T	rs144327268	0.00519169	0.00178873
		1	8567077	C	T	1	0.02946	5.7548	8.933e-09	0.007713	intron_variant	RERE	NM_001042681.1:c.523-9554G>A	rs143771710	0.00339457	0.00116339
		1	8707121	T	A	1	0.03205	5.4987	3.922e-08	0.007091	intron_variant	RERE	NM_001042681.1:c.-144-50680A>T	rs117113595	0.00519169	0.00135633
		1	8785707	C	T	1	0.02905	5.8119	6.367e-09	0.007851	intron_variant	RERE	NM_001042681.1:c.-145+31453G>A	rs145562672	0.00339457	0.00125977
		1	8835928	G	A	1	0.03118	5.6179	1.985e-08	0.007372	intergenic_region		:n.8835928G>A	rs74718979	0.00419329	0.0014855
		1	8896418	C	A	1	0.02423	6.5541	5.877e-11	0.00971	intergenic_region		:n.8896418C>A	rs147944635	0.00319489	0.000905387
		1	10982185	C	T	1	0.01254	7.4589	9.464e-14	0.01509	upstream_gene_variant	C1orf127	NM_001170754.1:c.-148G>A	rs11121670	0.0654952	0.0580997
		1	11771151	T	C	0.9999	0.01686	6.2305	4.841e-10	0.01094	intron_variant	C1orf167	NM_001010881.1:c.1698-373T>C	rs140184178	0.00119808	0.000650383
		1	11845604	A	G	1	0.01691	6.2131	5.405e-10	0.0109	downstream_gene_variant	NPPA	NM_006172.3:c.*405T>C	rs149073787	0.00159744	0.000613299
		1	15416764	G	A	1	0.0126	7.4687	8.786e-14	0.01514	intron_variant	EFHD2	NM_024329.5:c.308+6485G>A	rs555973922	0.000599042	0.000517197
		1	23974581	C	A	1	0.01153	5.7133	1.14e-08	0.01217	intron_variant	SRSF10	NM_054016.3:c.274+393G>T	NA	NA	NA
		1	38623680	C	T	1	0.01209	5.7243	1.069e-08	0.0119	intergenic_region		:n.38623680C>T	rs77684491	0.00359425	0.000807546
		1	65618739	A	G	1	0.01249	5.5586	2.79e-08	0.01117	intron_variant	LEPR	NM_002303.5:c.2395+593A>G	rs182882007	0.00259585	0.00109911
		1	70242848	T	C	1	0.02743	5.9739	2.396e-09	0.008142	intron_variant	SRSF11	NM_004768.3:c.801-1836T>C	rs17131249	0.00738818	0.00229373
		1	70255805	A	G	1	0.02722	6.0015	2.025e-09	0.008207	intergenic_region		:n.70255805A>G	rs149301830	0.00698882	0.00236154
		1	78524153	G	A	1	0.01199	5.6848	1.347e-08	0.01193	intron_variant	PTGFR	NM_000959.3:c.799-12253G>A	rs117953482	0.00359425	0.00032375
		1	113089785	A	G	0.9999	0.01996	5.7208	1.091e-08	0.009249	intron_variant	LRIG2	NM_014813.2:c.240-1533A>G	rs188775005	0.00219649	0.0010144
		1	113169371	G	A	1	0.01656	6.304	3.025e-10	0.01112	intergenic_region		:n.113169371G>A	rs146191020	0.00219649	0.000807337
		1	113172963	C	T	1	0.02067	5.5692	2.626e-08	0.008817	intergenic_region		:n.113172963C>T	rs138397514	0.00259585	0.00119997
		1	119519159	T	C	1	0.01844	5.9845	2.247e-09	0.01004	intergenic_region		:n.119519159T>C	rs147774527	0.00858626	0.00161488
		1	160443607	G	A	0.9998	0.01163	5.7751	7.925e-09	0.01228	intergenic_region		:n.160443607G>A	rs12025690	0.00139776	0.000648214
		1	168726854	T	C	1	0.01493	6.6882	2.383e-11	0.01242	intron_variant	DPT	NM_001937.4:c.305+2016A>G	rs141093816	0.00299521	0.000581433
		1	168827885	T	A	1	0.01803	6.054	1.464e-09	0.01029	intergenic_region		:n.168827885T>A	rs2092313	0.00419329	0.000935967
		1	168922475	T	C	1	0.01503	6.6675	2.741e-11	0.0123	intron_variant	LINC00970	NR_104091.1:n.210-14505A>G	rs78493492	0.00439297	0.00080765
		1	168929058	C	G	1	0.01503	6.6646	2.796e-11	0.0123	intron_variant	LINC00970	NR_104091.1:n.210-21088G>C	rs141608900	0.00439297	0.000840717
		1	168947570	C	T	1	0.01331	7.1247	1.116e-12	0.01392	intron_variant	LINC00970	NR_104091.1:n.210-39600G>A	rs79781275	0.00419329	0.000743663
		1	171914280	C	T	1	0.01067	5.9869	2.213e-09	0.01325	intron_variant	DNM3	NM_015569.4:c.162-7468C>T	rs151289580	0.00559105	0.00206812
		1	178747715	C	T	1	0.01153	5.945	2.859e-09	0.0126	intron_variant	RALGPS2	NM_152663.4:c.-84+22296C>T	rs139108708	0.00319489	0.00100045
		1	199458476	C	G	1	0.01219	5.7491	9.239e-09	0.01196	intergenic_region		:n.199458476C>G	rs140891473	0.00259585	0.000678295
		1	207232575	T	C	1	0.01127	8.1081	5.757e-16	0.01733	intergenic_region		:n.207232575T>C	rs192540970	0.00199681	0.00090486
		1	217416916	G	A	1	0.05251	5.9701	2.453e-09	0.006002	intergenic_region		:n.217416916G>A	rs116884860	0.0061901	0.00540103
		1	217675053	C	T	1	0.01056	6.1277	9.257e-10	0.01366	intron_variant	SPATA17	NM_138796.3:c.291+5970C>T	rs188032892	0.00139776	0.000581283
		1	232832452	T	C	1	0.01519	6.7292	1.801e-11	0.01243	intergenic_region		:n.232832452T>C	rs183036334	0.000798722	0.000807494
		1	241685958	A	G	1	0.01183	5.7617	8.577e-09	0.012	intron_variant	WDR64	NM_144625.4:c.810-1503A>G	rs145875571	0.00319489	0.000839902
		1	245026085	T	G	1	0.01031	6.0908	1.166e-09	0.0137	intron_variant	EFCAB2	NM_001290327.1:c.140+8759T>G	rs525207	0.159944	0.20428
		20	1937605	C	T	1	0.01026	6.2274	4.937e-10	0.01381	3_prime_UTR_variant	SIRPA	NM_001040022.1:c.*37C>T	rs77592657	0.00379393	0.00129705
		20	1948927	G	C	1	0.01239	5.6844	1.35e-08	0.01158	intron_variant	LOC727993	NR_134520.1:n.442+1276G>C	rs79943872	0.00379393	0.0011643
		20	3911185	G	T	1	0.01585	6.5894	4.642e-11	0.01201	intron_variant	PANK2	NM_153638.3:c.1235+355G>T	rs190014063	0.00299521	0.00109748
		20	3911186	C	T	1	0.01585	6.5894	4.642e-11	0.01201	intron_variant	PANK2	NM_153638.3:c.1235+356C>T	rs182349780	0.00299521	0.00109748
		20	48800436	G	A	1	0.01138	5.7702	8.157e-09	0.01229	intron_variant	PREX1	NM_020820.3:c.219+27206C>T	rs73609688	0.00479233	0.00261696
		20	48803488	G	T	1	0.01234	5.5238	3.401e-08	0.01132	intron_variant	PREX1	NM_020820.3:c.219+24154C>A	rs73609689	0.0103834	0.00261916
		20	54585865	T	C	1	0.01178	7.7411	1.082e-14	0.0162	intron_variant	DOK5	NM_018431.4:c.175-2618T>C	rs140890023	0.00199681	0.00061318
		20	57730729	G	A	1	0.01041	6.1248	9.424e-10	0.01376	intergenic_region		:n.57730729G>A	rs16981295	0.0279553	0.0451196
		20	59905596	T	C	1	0.01036	6.0543	1.462e-09	0.0135	intron_variant	SYCP2	NM_014258.3:c.1033+1768A>G	rs185621021	0.000798722	0.000744192
		21	17395550	A	C	1	0.03118	5.5498	2.934e-08	0.007223	intergenic_region		:n.17395550A>C	rs79425509	0.0103834	0.00327285
		21	17397280	C	T	1	0.03113	5.5549	2.849e-08	0.007235	intergenic_region		:n.17397280C>T	rs117411684	0.00938498	0.00265132
		21	17409363	G	A	1	0.0449	6.5907	4.601e-11	0.007199	intergenic_region		:n.17409363G>A	rs8127220	0.131789	0.134051
		21	17416666	C	T	1	0.05196	6.0632	1.383e-09	0.006213	intergenic_region		:n.17416666C>T	rs74672626	0.0115815	0.0042942
		21	17418469	G	T	0.9999	0.05252	6.0246	1.757e-09	0.006145	intergenic_region		:n.17418469G>T	rs141253659	0.0115815	0.0044868
		21	17428444	G	A	1	0.04464	5.5637	2.71e-08	0.006106	intergenic_region		:n.17428444G>A	rs143869311	0.0109824	0.0046065
		21	20795067	T	C	1	0.01067	6.1054	1.064e-09	0.01355	intron_variant	LINC00320	NR_109786.1:n.114+7928A>G	rs146238595	0.000798722	0.000774793
		21	23846623	G	A	1	0.01828	5.9405	2.939e-09	0.01004	intergenic_region		:n.23846623G>A	rs118125732	0.00359425	0.00148483
		21	27358164	T	A	1	0.01249	5.5535	2.873e-08	0.01141	intergenic_region		:n.27358164T>A	rs138705942	0.00179712	0.000775895
		21	37923481	C	G	1	0.02037	5.5859	2.387e-08	0.009052	intergenic_region		:n.37923481C>G	rs139467610	0.000798722	0.00384665
		22	11621416	G	A	0.99157	0.0124	5.6112	2.064e-08	0.01162	intergenic_region		:n.11621416G>A	NA	NA	NA
		22	15896416	C	T	0.99837	0.0118	5.6345	1.804e-08	0.01187	intergenic_region		:n.15896416C>T	rs74604559	NA	0.000428506
		22	16694484	A	G	1	0.01275	7.5823	3.703e-14	0.01535	intergenic_region		:n.16694484A>G	rs367916782	0.00159744	0.00113809
		22	17059888	C	A	1	0.01483	6.8003	1.105e-11	0.01272	downstream_gene_variant	CECR7	NR_015352.1:n.*1096C>A	rs182213810	0.00239617	0.000904334
		22	17089498	A	G	1	0.02067	5.6015	2.182e-08	0.008962	intron_variant	IL17RA	NM_014339.6:c.138+4269A>G	rs140938765	0.00319489	0.00109777
		22	17557222	C	T	1	0.01051	6.0335	1.662e-09	0.01342	3_prime_UTR_variant	CECR2	NM_001290047.1:c.*4382C>T	rs187919635	0.00139776	0.000430663
		22	19795235	C	T	1	0.01696	6.4138	1.485e-10	0.01129	intron_variant	GNB1L	NM_053004.2:c.733-6275G>A	rs5748431	0.00479233	0.000742702
		22	21794381	G	A	0.9999	0.0323	5.5577	2.804e-08	0.007171	intron_variant	MAPK1	NM_002745.4:c.609+4631C>T	rs140605411	0.0111821	0.00557292
		22	30291784	G	A	1	0.01117	5.8933	3.91e-09	0.01255	downstream_gene_variant	TBC1D10A	NM_001204240.1:c.*591C>T	rs371548086	0.000798722	0.000323185
		22	30381676	A	G	1	0.01112	5.9058	3.626e-09	0.01261	intron_variant	RNF215	NM_001017981.1:c.745-1275T>C	rs193028802	0.000798722	0.000323164
		22	33405036	T	C	1	0.01265	5.543	3.05e-08	0.01123	intron_variant	LARGE1	NM_004737.4:c.893-20732A>G	rs77386600	0.00279553	0.000807181
		22	36999958	G	A	1	0.01229	5.6613	1.544e-08	0.01163	synonymous_variant	TEX33	NM_001163857.1:p.Phe172Phe/c.516C>T	rs184367237	0.00139776	0.000608017
		22	47313994	C	T	1	0.05719	5.8605	4.763e-09	0.005753	intergenic_region		:n.47313994C>T	rs5766748	0.0433307	0.0490671
		22	47316489	C	T	0.9999	0.05785	5.8126	6.344e-09	0.005677	intergenic_region		:n.47316489C>T	rs76355852	0.0982428	0.131458
		22	47316929	G	A	1	0.05698	5.8753	4.359e-09	0.005781	intergenic_region		:n.47316929G>A	rs112759294	0.0429313	0.0486455
		22	47317198	T	C	0.9999	0.05699	5.8751	4.362e-09	0.005781	intergenic_region		:n.47317198T>C	rs75767621	0.0429313	0.0487925
		22	47319329	C	A	1	0.05693	5.8794	4.251e-09	0.005788	intergenic_region		:n.47319329C>A	rs5767679	0.043131	0.0490589
		22	47320877	A	T	1	0.05698	5.8753	4.359e-09	0.005781	intergenic_region		:n.47320877A>T	rs4311152	0.043131	0.0491008
		22	47322254	G	A	0.9999	0.05674	5.8871	4.059e-09	0.005803	intergenic_region		:n.47322254G>A	rs74375413	0.043131	0.0494893
		22	47956237	C	T	1	0.01153	5.7396	9.77e-09	0.01221	intergenic_region		:n.47956237C>T	rs5766960	0.00239617	0.000677988
		22	48905428	A	G	1	0.01905	5.8356	5.529e-09	0.009616	intergenic_region		:n.48905428A>G	rs80145924	0.00259585	0.000906032
		2	1144622	A	G	1	0.01569	6.4235	1.393e-10	0.01177	intron_variant	SNTG2	NM_018968.3:c.411+6813A>G	rs28417760	0.338458	0.489655
		2	5752685	T	C	1	0.01148	5.7297	1.036e-08	0.01217	intergenic_region		:n.5752685T>C	rs148008574	0.0061901	0.00248499
		2	5791727	A	G	1	0.01127	5.7689	8.222e-09	0.0123	intergenic_region		:n.5791727A>G	rs191747312	0.00698882	0.00522884
		2	6036601	C	T	1	0.01559	8.311	1.074e-16	0.01507	intergenic_region		:n.6036601C>T	rs141049181	0.00299521	0.00209867
		2	6038163	C	T	1	0.01579	8.2519	1.759e-16	0.01488	intergenic_region		:n.6038163C>T	rs78207315	0.00259585	0.00197258
		2	10533190	C	A	1	0.02682	5.9591	2.624e-09	0.008333	intergenic_region		:n.10533190C>A	rs56047999	0.148962	0.148314
		2	10533801	G	C	1	0.02676	5.97	2.455e-09	0.008356	intergenic_region		:n.10533801G>C	rs72773566	0.14996	0.148614
		2	10538288	C	T	1	0.02732	5.9086	3.565e-09	0.008178	intergenic_region		:n.10538288C>T	rs111711790	0.139976	0.140233
		2	11745942	G	T	1	0.01214	5.5501	2.929e-08	0.01147	intron_variant	LPIN1	NM_001261428.1:c.139-19591G>T	rs75383321	0.00139776	0.000419707
		2	11747530	G	A	1	0.01183	5.6309	1.842e-08	0.01178	intron_variant	LPIN1	NM_001261428.1:c.139-18003G>A	rs75238743	0.00139776	0.000419707
		2	11881948	C	A	1	0.03154	5.6037	2.155e-08	0.00728	intergenic_region		:n.11881948C>A	rs117619498	0.00798722	0.00165477
		2	20008695	G	A	1	0.01117	5.853	4.983e-09	0.01265	intron_variant	MATN3	NM_002381.4:c.224-2385C>T	rs117709623	0.00179712	0.000355826
		2	20018104	G	T	1	0.01067	5.9928	2.134e-09	0.01318	intergenic_region		:n.20018104G>T	rs143298574	0.00179712	0.000359995
		2	28033759	A	G	1	0.01295	5.6548	1.604e-08	0.01144	intron_variant	BRE	NM_001329114.1:c.495+8339A>G	rs148120428	0.00479233	0.000912825
		2	28181317	C	G	1	0.01224	5.8451	5.224e-09	0.01216	intron_variant	BRE	NM_001329114.1:c.680+51937C>G	rs117579203	0.00359425	0.000839631
		2	31518760	G	A	1	0.01275	5.5074	3.733e-08	0.01121	intergenic_region		:n.31518760G>A	rs148885264	0.00219649	0.000419788
		2	31521076	T	G	1	0.01265	5.5382	3.134e-08	0.01132	intergenic_region		:n.31521076T>G	rs149416780	0.00219649	0.000419707
		2	31580454	C	T	0.9998	0.01168	5.7766	7.855e-09	0.01227	intron_variant	SRD5A2	NM_000348.3:c.281+166G>A	rs191322008	0.00239617	0.000420277
		2	31606425	T	C	1	0.0129	5.4887	4.149e-08	0.01111	intergenic_region		:n.31606425T>C	rs148255355	0.00239617	0.000388199
		2	31799943	C	A	1	0.01285	5.4984	3.928e-08	0.01115	intergenic_region		:n.31799943C>A	rs181426599	0.00239617	0.000484371
		2	31858941	A	G	1	0.0128	5.5076	3.728e-08	0.01119	intergenic_region		:n.31858941A>G	rs143779027	0.00219649	0.000355137
		2	31916854	G	C	1	0.01214	5.6783	1.399e-08	0.01183	intron_variant	MEMO1	NM_001301833.1:c.437+1072C>G	rs191939965	0.00239617	0.000355366
		2	31922418	A	G	1	0.01016	6.2457	4.394e-10	0.0142	intron_variant	MEMO1	NM_001301833.1:c.213-1508T>C	rs140528925	0.00239617	0.000259235
		2	31962288	C	T	1	0.01265	5.5483	2.959e-08	0.01134	intron_variant	MEMO1	NM_001301833.1:c.62-18905G>A	rs142224922	0.00179712	0.00032306
		2	32036411	C	A	0.9999	0.01244	5.596	2.252e-08	0.01152	intron_variant	DPY30	NM_001321209.1:c.84+2868G>T	rs181719085	0.00179712	0.000324002
		2	32151899	G	A	1	0.013	5.4765	4.446e-08	0.01104	intron_variant	SPAST	NM_014946.3:c.1729-2475G>A	rs189267422	0.00239617	0.00038629
		2	32204778	T	C	1	0.013	5.4646	4.752e-08	0.01102	intron_variant	SLC30A6	NM_001193513.1:c.888+86T>C	rs142210073	0.00239617	0.000395648
		2	32254846	G	A	0.9999	0.01255	5.575	2.54e-08	0.01144	intron_variant	NLRC4	NM_001199138.1:c.1+1929C>T	rs187329889	0.00219649	0.000357514
		2	32317361	T	G	0.9999	0.0127	5.5402	3.099e-08	0.0113	intergenic_region		:n.32317361T>G	rs187017436	0.00179712	0.000291545
		2	32355621	G	A	0.99939	0.01194	5.7128	1.143e-08	0.01201	upstream_gene_variant	BIRC6	NM_016252.3:c.-1541G>A	rs187789578	0.00219649	0.000329429
		2	32452127	T	G	1	0.0129	5.4887	4.15e-08	0.01111	intron_variant	BIRC6	NM_016252.3:c.4619-1681T>G	rs140667111	0.00219649	0.000323102
		2	36051691	G	T	1	0.01199	5.5723	2.58e-08	0.01149	intergenic_region		:n.36051691G>T	rs139329133	0.00139776	0.00058211
		2	41843926	A	G	1	0.02956	5.724	1.071e-08	0.00768	intergenic_region		:n.41843926A>G	rs78048538	0.00459265	0.00109791
		2	51229861	C	A	1	0.0129	5.4853	4.23e-08	0.01096	intron_variant	LOC730100	NR_135237.1:n.515-98528C>A	rs192486692	0.000798722	0.000678119
		2	60375972	C	A	1	0.04129	5.6691	1.476e-08	0.006415	intron_variant	MIR4432HG	NR_132991.1:n.212+2530G>T	rs117617229	0.00539137	0.00222868
		2	60382274	G	T	1	0.04058	5.7164	1.12e-08	0.006511	intron_variant	MIR4432HG	NR_132991.1:n.93+670C>A	rs182796488	0.00539137	0.00226244
		2	72049209	A	G	1	0.01112	5.7918	7.178e-09	0.01242	intergenic_region		:n.72049209A>G	rs149717634	0.00119808	0.000549025
		2	72110300	T	C	1	0.01127	5.7371	9.913e-09	0.01223	intergenic_region		:n.72110300T>C	rs117932403	0.00219649	0.000451992
		2	106242263	G	A	1	0.0128	5.4706	4.595e-08	0.01102	intergenic_region		:n.106242263G>A	rs138212446	0.033147	0.0534157
		2	112024283	T	C	1	0.01097	5.8998	3.759e-09	0.01285	intron_variant	MERTK	NM_006343.2:c.2486+1889T>C	rs142785140	0.00119808	0.000484246
		2	137388956	A	G	1	0.01041	6.1641	7.366e-10	0.01378	intron_variant	THSD7B	NM_001316349.1:c.2501-16657A>G	rs373672905	0.00359425	0.000615803
		2	152659856	G	C	1	0.01092	5.8302	5.711e-09	0.01271	intron_variant	PRPF40A	NM_017892.3:c.2323-500C>G	rs149257534	0.136382	0.199313
		2	152671622	A	G	1	0.01092	5.8302	5.711e-09	0.01271	intron_variant	PRPF40A	NM_017892.3:c.1371-241T>C	rs1437677	0.135184	0.198266
		2	152685092	C	T	0.9999	0.01087	5.8474	5.152e-09	0.01278	intron_variant	PRPF40A	NM_017892.3:c.346-3756G>A	rs10169433	0.136581	0.194926
		2	152705537	A	C	1	0.01041	6.0224	1.78e-09	0.01349	intron_variant	PRPF40A	NM_017892.3:c.216+10458T>G	rs62179635	0.122005	0.178722
		2	152708117	T	C	1	0.01092	5.8302	5.711e-09	0.01271	intron_variant	PRPF40A	NM_017892.3:c.216+7878A>G	rs62179636	0.136182	0.198991
		2	152726974	C	T	1	0.01193	5.5414	3.078e-08	0.01157	intron_variant	ARL6IP6	NM_152522.5:c.454+6388C>T	rs4664608	0.136182	0.198783
		2	152727907	T	G	1	0.01199	5.5266	3.349e-08	0.01152	intron_variant	ARL6IP6	NM_152522.5:c.455-7087T>G	rs2450	0.136581	0.199554
		2	152734749	A	G	1	0.01193	5.5414	3.078e-08	0.01157	intron_variant	ARL6IP6	NM_152522.5:c.455-245A>G	rs10193713	0.136981	0.199502
		2	152757845	G	C	1	0.01193	5.5414	3.078e-08	0.01157	intron_variant	ARL6IP6	NM_152522.5:c.588-1902G>C	rs13419134	0.134984	0.199392
		2	158896649	C	T	1	0.01102	5.8938	3.899e-09	0.01263	intergenic_region		:n.158896649C>T	rs147686751	0.00359425	0.000516729
		2	159144079	G	A	0.9998	0.01072	6.017	1.84e-09	0.0132	intron_variant	TANC1	NM_033394.2:c.365-5063G>A	rs116988564	0.00119808	0.000226288
		2	159464924	G	T	1	0.01849	5.8835	4.147e-09	0.009908	intron_variant	BAZ2B	NM_013450.3:c.146-11123C>A	rs117238013	0.00479233	0.000646371
		2	161976558	A	G	1	0.01574	6.584	4.812e-11	0.01201	intron_variant	SLC4A10	NM_001178015.1:c.3228-202A>G	rs190016600	0.00179712	0.000871643
		2	176289332	T	C	1	0.01153	5.9731	2.409e-09	0.01276	intron_variant	MTX2	NM_006554.4:c.41-7528T>C	rs184881555	0.00139776	0.0010672
		2	176312442	G	A	1	0.01148	5.9872	2.209e-09	0.01282	intron_variant	MTX2	NM_006554.4:c.136-10950G>A	rs190476717	0.00119808	0.00103379
		2	184045166	G	A	1	0.01341	7.2055	6.208e-13	0.01436	intergenic_region		:n.184045166G>A	rs191713987	0.00139776	0.000619458
		2	184068293	G	A	1	0.01285	7.3827	1.677e-13	0.01502	intergenic_region		:n.184068293G>A	rs184440878	0.000998403	0.000452401
		2	184315733	C	T	1	0.01275	7.4192	1.276e-13	0.01515	intergenic_region		:n.184315733C>T	rs372125625	0.000399361	0.000388526
		2	195210454	G	T	0.9999	0.01183	5.6252	1.903e-08	0.01166	intergenic_region		:n.195210454G>T	rs183551091	0.000998403	0.000485405
		2	206939761	T	C	1	0.01173	5.6752	1.424e-08	0.01198	intron_variant	CPO	NM_173077.2:c.68+94T>C	rs80354976	0.00479233	0.000452518
		2	208815126	A	G	0.9999	0.01854	5.968	2.484e-09	0.01007	intron_variant	LOC101927960	NR_136588.1:n.670-4426A>G	rs200229174	NA	0.00167064
		2	212832190	G	A	1	0.01067	5.9588	2.628e-09	0.01324	intergenic_region		:n.212832190G>A	rs188531322	0.00199681	0.000678996
		2	218567982	A	G	0.9999	0.01021	6.1648	7.333e-10	0.0139	intron_variant	USP37	NM_020935.2:c.-230+196T>C	rs181688260	0.00119808	0.000645828
		2	218849087	C	T	1	0.06176	5.4602	4.872e-08	0.005164	intergenic_region		:n.218849087C>T	rs151044536	0.0101837	0.00430114
		2	219504088	G	A	1	0.01234	5.5434	3.043e-08	0.01136	synonymous_variant	GMPPA	NM_013335.3:p.Leu165Leu/c.495G>A	rs181901772	0.00179712	0.000577234
		2	230632843	A	G	1	0.01254	5.4605	4.862e-08	0.0111	intergenic_region		:n.230632843A>G	rs117067445	0.00219649	0.000451963
		2	237513697	T	C	1	0.04439	5.5252	3.374e-08	0.006077	intron_variant	MLPH	NM_024101.6:c.445+2596T>C	rs75941539	0.0501198	0.0338572
		2	237555182	C	T	1	0.01635	8.3128	1.058e-16	0.01486	3_prime_UTR_variant	MLPH	NM_024101.6:c.*1590C>T	rs142467715	0.00159744	0.000968617
		2	241705123	G	A	1	0.01209	5.5398	3.106e-08	0.01148	intron_variant	ING5	NM_001330161.1:c.115+399G>A	rs184214401	0.00159744	0.0002913
		3	8258331	T	C	1	0.01331	5.4912	4.091e-08	0.01081	intron_variant	LMCD1-AS1	NR_033378.1:n.575-35612A>G	rs191300761	0.00419329	0.00142018
		3	11500616	C	T	0.9999	0.01067	6.026	1.741e-09	0.01332	intron_variant	ATG7	NM_006395.2:c.2080-54195C>T	rs145939018	0.00199681	0.000290585
		3	11569524	C	T	1	0.01244	5.4803	4.351e-08	0.0112	intron_variant	VGLL4	NM_001128219.2:c.273-4505G>A	rs79021353	0.00279553	0.00035532
		3	29374968	C	T	1	0.01244	5.4805	4.345e-08	0.01115	intron_variant	RBMS3	NM_001003793.2:c.76-59775C>T	rs117085708	0.00419329	0.000420304
		3	35894525	T	G	1	0.01112	6.085	1.209e-09	0.01323	intergenic_region		:n.35894525T>G	rs189892635	0.00279553	0.000613735
		3	40869134	C	T	1	0.01234	5.6347	1.801e-08	0.0116	intergenic_region		:n.40869134C>T	rs139425787	0.0147764	0.00284716
		3	48717296	C	A	1	0.02504	6.3797	1.855e-10	0.009244	upstream_gene_variant	IP6K2	NM_001005909.2:c.-22005G>T	rs186246369	0.00279553	0.00116227
		3	49245363	T	A	1	0.02676	6.0928	1.151e-09	0.008514	intron_variant	CCDC36	NM_001135197.1:c.532+630T>A	rs192414424	0.00479233	0.0024578
		3	49334250	G	C	1	0.02636	6.1501	8.042e-10	0.008653	intron_variant	USP4	NM_003363.3:c.229+1219C>G	rs151234741	0.00579073	0.00258398
		3	49405494	C	T	1	0.02666	6.1119	1.022e-09	0.008555	intron_variant	RHOA	NM_001313941.1:c.-3+1218G>A	rs77718349	0.00539137	0.00258431
		3	49994806	C	T	1	0.01193	5.5999	2.202e-08	0.01173	intron_variant	RBM6	NM_005777.2:c.1484-4634C>T	rs147246474	0.00139776	0.000420413
		3	50524269	A	G	1	0.01016	6.2786	3.561e-10	0.01419	intergenic_region		:n.50524269A>G	rs187843382	0.00319489	0.00216366
		3	56507851	G	C	1	0.01996	5.7177	1.111e-08	0.009248	intergenic_region		:n.56507851G>C	rs148232400	0.00339457	0.000582562
		3	56604994	G	T	1	0.02031	5.6346	1.803e-08	0.009015	intron_variant	CCDC66	NM_001141947.1:c.1405-8595G>T	rs146902869	0.00439297	0.000521173
		3	78548210	T	C	1	0.01209	7.7884	7.469e-15	0.0161	intergenic_region		:n.78548210T>C	rs192862463	0.000998403	0.000710411
		3	84890614	A	T	1	0.02031	5.7692	8.205e-09	0.009194	intergenic_region		:n.84890614A>T	rs140121170	0.00259585	0.00109762
		3	85109301	C	T	1	0.02037	5.7955	7.021e-09	0.009272	intron_variant	CADM2	NM_001167674.1:c.61+149633C>T	rs149103625	0.00259585	0.00119935
		3	85393599	G	T	1	0.02219	5.5334	3.221e-08	0.008529	intron_variant	CADM2	NM_001167674.1:c.62-408448G>T	rs139845741	0.00259585	0.00116264
		3	85460834	T	C	1	0.02204	5.5535	2.872e-08	0.008588	intron_variant	CADM2	NM_001167674.1:c.62-341213T>C	rs149187902	0.00279553	0.00116279
		3	117270007	C	G	1	0.02128	5.5614	2.746e-08	0.008728	intergenic_region		:n.117270007C>G	rs77803595	0.00459265	0.000484621
		3	117278993	T	C	1	0.02148	5.5297	3.29e-08	0.008641	intergenic_region		:n.117278993T>C	rs80105782	0.00479233	0.00048434
		3	120417778	C	T	1	0.01026	6.2263	4.97e-10	0.01401	intron_variant	FSTL1	NM_007085.4:c.64-1751G>A	rs143539363	0.00219649	0.00080692
		3	127478853	G	A	1	0.01006	6.1134	1.013e-09	0.01375	intergenic_region		:n.127478853G>A	rs139197025	0.00159744	0.000581433
		3	137261748	T	C	1	0.02321	7.0075	2.586e-12	0.01055	intergenic_region		:n.137261748T>C	rs139255190	0.0201677	0.0153229
		3	137410727	A	G	1	0.01087	8.3034	1.145e-16	0.01806	intergenic_region		:n.137410727A>G	rs139304417	0.0163738	0.0125863
		3	138338972	G	A	1	0.01158	8.0018	1.364e-15	0.01689	intergenic_region		:n.138338972G>A	rs181457729	0.00179712	0.000774994
		3	139432971	T	C	0.9999	0.0126	5.6103	2.074e-08	0.01139	intron_variant	LOC100507291	NR_121608.1:n.354+9857T>C	rs144962167	0.00119808	0.000810005
		3	160837610	G	A	1	0.0191	6.0345	1.652e-09	0.01005	intron_variant	PPM1L	NM_139245.3:c.399+80903G>A	rs147853424	0.00439297	0.00113042
		3	161511987	A	C	1	0.09385	5.4881	4.164e-08	0.004267	intergenic_region		:n.161511987A>C	rs76174966	0.0201677	0.00575307
		3	161627248	A	G	1	0.01183	7.7905	7.349e-15	0.01634	intergenic_region		:n.161627248A>G	rs147810230	0.00279553	0.000712159
		3	161868603	C	A	1	0.01173	5.7316	1.024e-08	0.01193	intergenic_region		:n.161868603C>A	rs190005244	0.00299521	0.000646371
		3	161875325	G	A	1	0.01138	5.8173	6.168e-09	0.01228	intergenic_region		:n.161875325G>A	rs181451178	0.00259585	0.000645745
		3	161877642	C	G	0.9999	0.01128	5.8465	5.179e-09	0.0124	intergenic_region		:n.161877642C>G	rs182884206	0.00259585	0.000646538
		3	161879940	G	T	1	0.01133	5.8356	5.529e-09	0.01235	intergenic_region		:n.161879940G>T	rs181240372	0.00259585	0.000646204
		3	161880060	A	G	1	0.01133	5.8356	5.529e-09	0.01235	intergenic_region		:n.161880060A>G	rs185690414	0.00259585	0.000647752
		3	161882155	G	A	1	0.01133	5.8356	5.529e-09	0.01235	intergenic_region		:n.161882155G>A	rs190057076	0.00259585	0.000647501
		3	161890457	G	A	1	0.01138	5.8406	5.365e-09	0.01239	intergenic_region		:n.161890457G>A	rs193180641	0.00459265	0.0026467
		3	161890651	C	T	0.9999	0.01128	5.8738	4.397e-09	0.01251	intergenic_region		:n.161890651C>T	rs185250325	0.00279553	0.000710594
		3	161891069	C	A	1	0.01133	5.8599	4.781e-09	0.01245	intergenic_region		:n.161891069C>A	rs188478460	0.00319489	0.000968992
		3	161891135	G	A	1	0.01138	5.8428	5.295e-09	0.01239	intergenic_region		:n.161891135G>A	rs181249482	0.00319489	0.000969117
		3	161894533	T	G	1	0.01127	5.8779	4.29e-09	0.01252	intergenic_region		:n.161894533T>G	rs373631031	0.00239617	0.000549238
		3	161895834	C	T	1	0.01127	5.8779	4.29e-09	0.01252	intergenic_region		:n.161895834C>T	rs187497535	0.00239617	0.000551697
		3	161898265	G	A	1	0.01127	5.8779	4.29e-09	0.01252	intergenic_region		:n.161898265G>A	rs376506391	0.00239617	0.000581508
		3	161898276	T	C	0.9999	0.01123	5.8942	3.889e-09	0.01258	intergenic_region		:n.161898276T>C	rs370107929	0.00259585	0.000549273
		3	171145432	C	T	1	0.02118	5.5173	3.53e-08	0.008676	intron_variant	TNIK	NM_015028.3:c.1222-4923G>A	rs73169781	0.0109824	0.0237295
		3	172990487	T	C	1	0.01193	5.6587	1.567e-08	0.01183	intron_variant	SPATA16	NM_031955.5:c.849-13435A>G	rs187542083	0.00139776	0.000355527
		3	188978397	A	T	1	0.02072	5.7207	1.092e-08	0.009073	intergenic_region		:n.188978397A>T	rs184378794	0.00319489	0.00138799
		4	9576542	G	A	0.9999	0.02022	5.7137	1.138e-08	0.009214	intergenic_region		:n.9576542G>A	rs142227953	0.00159744	0.000839902
		4	18350499	G	A	1	0.03169	5.4811	4.331e-08	0.007002	intergenic_region		:n.18350499G>A	rs142717393	0.00499201	0.00282468
		4	25851430	G	T	1	0.01112	5.8685	4.541e-09	0.01264	intron_variant	SEL1L3	NM_015187.4:c.163-3566C>A	rs75941923	0.000998403	0.000872375
		4	31098852	T	C	1	0.01006	6.1448	8.317e-10	0.01382	intron_variant	PCDH7	NM_001173523.1:c.3392-43621T>C	rs78931858	0.0165735	0.000936088
		4	48164806	C	T	1	0.02062	5.5117	3.643e-08	0.008693	intron_variant	TEC	NM_003215.2:c.672-1039G>A	rs150047812	0.00519169	0.00100239
		4	48548278	G	A	1	0.02824	5.909	3.557e-09	0.008057	intron_variant	FRYL	NM_015030.1:c.4888+412C>T	rs79249811	0.00599042	0.00132472
		4	48588144	A	G	1	0.02737	6.0549	1.456e-09	0.008371	intron_variant	FRYL	NM_015030.1:c.1641-1416T>C	rs75372465	0.0061901	0.00129132
		4	48624044	C	T	1	0.02646	6.1566	7.724e-10	0.008643	intron_variant	FRYL	NM_015030.1:c.121-865G>A	rs117169345	0.00579073	0.00129249
		4	48745313	T	C	1	0.02494	6.3766	1.892e-10	0.00924	intron_variant	FRYL	NM_015030.1:c.-383-34615A>G	rs183248782	0.00459265	0.00154989
		4	65592080	G	T	1	0.02169	5.5347	3.197e-08	0.008608	intron_variant	EPHA5	NM_001281765.2:c.910+9561C>A	rs137920771	0.00379393	0.00142312
		4	76211207	T	C	1	0.01833	-6.0018	2.021e-09	-0.0102	intron_variant	SCARB2	NM_005506.3:c.117+2220A>G	rs12640185	0.664736	0.519621
		4	76215674	C	G	1	0.01828	6.0101	1.92e-09	0.01022	upstream_gene_variant	SCARB2	NM_005506.3:c.-2131G>C	rs55889442	0.424121	0.554821
		4	76216427	T	A	1	0.01828	6.0116	1.903e-09	0.01023	intron_variant	FAM47E	NM_001242936.1:c.-29-1152T>A	rs62303000	0.339257	0.480602
		4	76219144	A	T	1	0.01828	6.0102	1.919e-09	0.01022	intron_variant	FAM47E	NM_001242936.1:c.81+1456A>T	rs59473442	0.405751	0.53486
		4	76219965	G	A	1	0.01884	5.9007	3.738e-09	0.009894	intron_variant	FAM47E	NM_001242936.1:c.81+2277G>A	rs56153157	0.405152	0.534532
		4	76220897	C	G	1	0.01884	5.9007	3.738e-09	0.009894	intron_variant	FAM47E	NM_001242936.1:c.81+3209C>G	rs7675963	0.405551	0.5345
		4	93896858	T	C	1	0.01346	7.1579	8.779e-13	0.01403	intergenic_region		:n.93896858T>C	rs149482672	0.00958466	0.00258298
		4	102471792	A	T	1	0.01163	5.7196	1.099e-08	0.01212	intron_variant	LOC105377621	NR_136202.1:n.49-21725T>A	rs139944310	0.00219649	0.000484653
		4	102541652	C	T	1	0.01173	5.6957	1.264e-08	0.01202	intron_variant	NFKB1	NM_003998.3:c.258+3696C>T	rs3774944	0.00179712	0.00054938
		4	102670127	C	T	1	0.01117	5.8859	4.088e-09	0.01272	intron_variant	MANBA	NM_005908.3:c.1231-1078G>A	rs78170878	0.00239617	0.000502984
		4	103168558	C	G	1	0.01173	5.6557	1.596e-08	0.01194	intron_variant	CENPE	NM_001813.2:c.1648-5005G>C	rs116883211	0.00379393	0.000613378
		4	103201737	T	C	1	0.01193	5.605	2.139e-08	0.01173	intergenic_region		:n.103201737T>C	rs77592165	0.00379393	0.000614966
		4	110196767	G	T	0.98497	0.01274	5.5796	2.475e-08	0.01131	intron_variant	ELOVL6	NM_001130721.1:c.89+1480C>A	rs369420878	0.000199681	0.000652742
		4	113647215	G	A	1	0.02138	5.5865	2.378e-08	0.008747	intron_variant	CAMK2D	NM_001321569.1:c.220+14498C>T	rs141321567	0.00459265	0.00106568
		4	113667665	A	G	1	0.02316	6.8149	9.983e-12	0.01025	intron_variant	CAMK2D	NM_001321569.1:c.161-5893T>C	rs150456763	0.0103834	0.0013558
		4	113681642	T	A	1	0.02118	5.6208	1.952e-08	0.008841	intron_variant	CAMK2D	NM_001321569.1:c.161-19870A>T	rs75055823	0.00499201	0.00109883
		4	113724638	T	G	1	0.01732	6.2823	3.477e-10	0.01088	intron_variant	CAMK2D	NM_001321569.1:c.160+34682A>C	rs143174027	0.00379393	0.00113806
		4	123527477	G	A	1	0.01061	5.933	3.075e-09	0.01315	intergenic_region		:n.123527477G>A	rs76484028	0.0129792	0.00151701
		4	132998884	G	A	1	0.01056	6.0787	1.257e-09	0.01348	intergenic_region		:n.132998884G>A	rs77326990	0.00179712	0.000807494
		4	133045080	T	C	1	0.01036	6.158	7.657e-10	0.01378	intergenic_region		:n.133045080T>C	rs142639836	0.00159744	0.000840662
		4	163752409	C	T	1	0.01199	5.5685	2.638e-08	0.01163	intron_variant	44256	NM_001166373.1:c.112-51546G>A	rs79975699	0.000798722	0.000420195
		4	164140288	T	C	1	0.02875	7.306	2.966e-13	0.009866	intron_variant	44256	NM_001166373.1:c.-113-28626A>G	rs80307659	0.00479233	0.00140505
		4	164181183	C	T	1	0.17684	5.5617	2.741e-08	0.003311	intron_variant	44256	NM_001166373.1:c.-113-69521G>A	rs77372749	0.0363419	0.0111728
		4	168816739	A	C	1	0.01224	5.4734	4.524e-08	0.01133	intron_variant	PALLD	NM_001166108.1:c.1965-74183A>C	rs574581777	0.000399361	0.00116467
		4	185952948	C	T	1	0.0193	5.9037	3.671e-09	0.009642	intron_variant	SORBS2	NM_001270771.1:c.-258+3248G>A	rs148688569	0.00359425	0.0011302
		5	9198801	A	C	1	0.01254	5.4912	4.091e-08	0.01108	intron_variant	SEMA5A	NM_003966.2:c.933-1498T>G	rs71611366	0.0199681	0.0467993
		5	11523291	C	A	1	0.01188	5.528	3.322e-08	0.01155	intron_variant	CTNND2	NM_001332.3:c.287+41653G>T	rs191005809	0.00219649	0.00132789
		5	20960969	C	T	0.9999	0.01229	5.5224	3.429e-08	0.01144	intergenic_region		:n.20960969C>T	rs141529372	0.00279553	0.00064658
		5	20966056	G	C	1	0.01234	5.5093	3.693e-08	0.01139	intergenic_region		:n.20966056G>C	rs142024626	0.00299521	0.000645661
		5	20967141	G	T	1	0.01234	5.5093	3.693e-08	0.01139	intergenic_region		:n.20967141G>T	rs148684733	0.00299521	0.00067847
		5	20984095	G	A	1	0.01239	5.492	4.074e-08	0.01129	intergenic_region		:n.20984095G>A	rs138017250	0.00319489	0.000646329
		5	20985092	C	T	1	0.01244	5.4813	4.325e-08	0.01124	intergenic_region		:n.20985092C>T	rs146317954	0.00319489	0.000645786
		5	20987283	T	C	1	0.01244	5.4813	4.325e-08	0.01124	intergenic_region		:n.20987283T>C	rs113134792	0.0105831	0.00904159
		5	20994955	C	A	0.9999	0.01199	5.6223	1.936e-08	0.01179	intergenic_region		:n.20994955C>A	rs147329626	0.00499201	0.00329777
		5	20995002	A	G	0.99959	0.01204	5.6077	2.105e-08	0.01174	intergenic_region		:n.20995002A>G	rs148600588	0.00299521	0.000613735
		5	20996512	C	T	1	0.01204	5.6077	2.106e-08	0.01174	intergenic_region		:n.20996512C>T	rs112349942	0.00499201	0.00332368
		5	20997886	G	A	1	0.01204	5.6077	2.106e-08	0.01174	intergenic_region		:n.20997886G>A	rs148321520	0.00279553	0.000613537
		5	21000871	T	G	1	0.01204	5.6077	2.106e-08	0.01174	intergenic_region		:n.21000871T>G	rs112810683	0.00499201	0.00306887
		5	21005936	C	A	1	0.01193	5.6298	1.853e-08	0.01183	intergenic_region		:n.21005936C>A	rs117228355	0.00279553	0.000711606
		5	21007746	T	G	1	0.01229	5.532	3.246e-08	0.01146	intergenic_region		:n.21007746T>G	rs150239546	0.00259585	0.000646705
		5	21007754	G	A	1	0.01229	5.532	3.246e-08	0.01146	intergenic_region		:n.21007754G>A	rs138874043	0.00259585	0.000646789
		5	21009695	C	G	1	0.01229	5.532	3.246e-08	0.01146	intergenic_region		:n.21009695C>G	rs150748517	0.00259585	0.000647207
		5	21010321	C	T	1	0.01229	5.532	3.246e-08	0.01146	intergenic_region		:n.21010321C>T	rs117586390	0.00259585	0.000679656
		5	21011195	T	C	1	0.01229	5.532	3.246e-08	0.01146	intergenic_region		:n.21011195T>C	rs10037603	0.0273562	0.0192196
		5	21011223	C	G	0.9999	0.01224	5.5474	2.975e-08	0.01152	intergenic_region		:n.21011223C>G	rs140549711	0.00259585	0.000647836
		5	21011289	C	A	1	0.01229	5.532	3.246e-08	0.01146	intergenic_region		:n.21011289C>A	rs10045269	0.0275559	0.0191797
		5	21051571	G	A	1	0.01061	6.0486	1.514e-09	0.01346	intergenic_region		:n.21051571G>A	rs554906713	0.00259585	0.00066769
		5	21055571	A	C	1	0.01061	6.0486	1.514e-09	0.01346	intergenic_region		:n.21055571A>C	rs140654227	0.00219649	0.000616003
		5	21055836	A	C	1	0.01061	6.0486	1.514e-09	0.01346	intergenic_region		:n.21055836A>C	rs141832584	0.00219649	0.000645786
		5	21059197	G	C	1	0.01061	6.0486	1.514e-09	0.01346	intergenic_region		:n.21059197G>C	rs149225246	0.00219649	0.000646329
		5	21059423	G	A	1	0.01061	6.0486	1.514e-09	0.01346	intergenic_region		:n.21059423G>A	rs151134779	0.00219649	0.000742798
		5	21059507	C	T	1	0.01061	6.0486	1.514e-09	0.01346	intergenic_region		:n.21059507C>T	rs140105088	0.00219649	0.00064612
		5	21064389	G	C	1	0.01016	6.2165	5.291e-10	0.01413	intergenic_region		:n.21064389G>C	rs147584632	0.00219649	0.000581546
		5	21082888	G	A	0.9999	0.01041	6.1313	9.053e-10	0.01377	intergenic_region		:n.21082888G>A	rs148931752	0.00219649	0.000613695
		5	21094003	G	A	1	0.01127	5.8348	5.556e-09	0.01261	intergenic_region		:n.21094003G>A	rs61326787	0.095647	0.125146
		5	21098530	G	A	1	0.01016	6.2165	5.291e-10	0.01413	intergenic_region		:n.21098530G>A	rs141723855	0.00219649	0.000580982
		5	21101428	C	T	1	0.01061	6.0542	1.463e-09	0.01347	intergenic_region		:n.21101428C>T	rs55764536	0.08127	0.0866019
		5	21102486	C	G	1	0.01016	6.2165	5.291e-10	0.01413	intergenic_region		:n.21102486C>G	rs142884242	0.00239617	0.000678601
		5	21104233	A	G	1	0.01061	6.0542	1.463e-09	0.01347	intergenic_region		:n.21104233A>G	rs73767118	0.0750799	0.079823
		5	21107550	G	A	1	0.01021	6.1996	5.889e-10	0.01405	intergenic_region		:n.21107550G>A	rs571633079	0.00239617	0.000679172
		5	21108328	A	C	0.9998	0.01001	6.275	3.644e-10	0.01437	intergenic_region		:n.21108328A>C	NA	NA	0.000617708
		5	21113803	G	T	1	0.01016	6.2165	5.291e-10	0.01413	intergenic_region		:n.21113803G>T	rs193297042	0.00219649	0.00058132
		5	21115260	C	A	0.9999	0.01011	6.2337	4.743e-10	0.0142	intergenic_region		:n.21115260C>A	rs143833598	0.00239617	0.000678514
		5	21121647	T	C	0.9999	0.01112	5.9001	3.753e-09	0.01283	intergenic_region		:n.21121647T>C	rs77842405	0.0375399	0.0278334
		5	21122077	G	A	1	0.01117	5.8837	4.142e-09	0.01276	intergenic_region		:n.21122077G>A	rs149556422	0.00279553	0.00064612
		5	21123222	G	T	1	0.01117	5.8837	4.142e-09	0.01276	intergenic_region		:n.21123222G>T	rs141967289	0.00239617	0.000549167
		5	21124709	C	A	1	0.01117	5.8837	4.142e-09	0.01276	intergenic_region		:n.21124709C>A	rs139465463	0.00239617	0.000522227
		5	21125386	T	A	1	0.01117	5.8837	4.142e-09	0.01276	intergenic_region		:n.21125386T>A	rs118044492	0.00239617	0.000549096
		5	21126104	T	A	1	0.01117	5.8837	4.142e-09	0.01276	intergenic_region		:n.21126104T>A	rs145686076	0.00259585	0.000616803
		5	21127712	T	C	1	0.01117	5.8837	4.142e-09	0.01276	intergenic_region		:n.21127712T>C	rs114117006	0.00958466	0.00817817
		5	21130356	T	C	1	0.01122	5.8707	4.479e-09	0.01271	intergenic_region		:n.21130356T>C	rs146529559	0.00239617	0.00058102
		5	21135171	G	T	1	0.01117	5.8837	4.142e-09	0.01276	intergenic_region		:n.21135171G>T	rs145155251	0.00239617	0.000549025
		5	21139914	A	G	1	0.01117	5.8837	4.142e-09	0.01276	intergenic_region		:n.21139914A>G	rs139688867	0.00239617	0.000549025
		5	21139932	C	A	1	0.01117	5.8837	4.142e-09	0.01276	intergenic_region		:n.21139932C>A	rs149781811	0.00239617	0.000549025
		5	21140252	C	T	1	0.01117	5.8837	4.142e-09	0.01276	intergenic_region		:n.21140252C>T	rs147064294	0.00239617	0.000549202
		5	21142896	C	T	1	0.01117	5.8837	4.142e-09	0.01276	intergenic_region		:n.21142896C>T	rs188710412	0.00239617	0.00054906
		5	21143873	A	G	1	0.01117	5.8837	4.142e-09	0.01276	intergenic_region		:n.21143873A>G	rs145970707	0.00439297	0.000936874
		5	21146035	C	T	1	0.01148	5.7962	6.992e-09	0.01241	intergenic_region		:n.21146035C>T	rs148489681	0.00239617	0.000774643
		5	21148187	T	C	1	0.01224	5.5545	2.857e-08	0.01153	intergenic_region		:n.21148187T>C	rs12189472	0.0834665	0.105481
		5	21149563	A	C	0.9999	0.01219	5.5702	2.611e-08	0.01159	intergenic_region		:n.21149563A>C	rs1388575	0.0892572	0.111985
		5	21149940	T	G	1	0.01224	5.5545	2.857e-08	0.01153	intergenic_region		:n.21149940T>G	rs12186715	0.0920527	0.113373
		5	21150771	A	G	1	0.01122	5.8695	4.514e-09	0.0127	intergenic_region		:n.21150771A>G	rs192901082	0.00319489	0.000648635
		5	21150951	A	T	1	0.01122	5.8695	4.514e-09	0.0127	intergenic_region		:n.21150951A>T	rs150061233	0.00239617	0.000549593
		5	21151731	A	C	1	0.01122	5.8695	4.514e-09	0.0127	intergenic_region		:n.21151731A>C	rs76878513	0.00319489	0.000742798
		5	21153724	C	T	1	0.01133	5.839	5.417e-09	0.01258	intergenic_region		:n.21153724C>T	rs143498614	0.00239617	0.000549238
		5	21153876	T	C	1	0.01224	5.5545	2.857e-08	0.01153	intergenic_region		:n.21153876T>C	rs7447744	0.0890575	0.11211
		5	21154200	A	T	1	0.01122	5.8695	4.514e-09	0.0127	intergenic_region		:n.21154200A>T	rs148032912	0.00239617	0.000501169
		5	21154247	T	C	1	0.01224	5.5545	2.857e-08	0.01153	intergenic_region		:n.21154247T>C	rs1844918	0.0886581	0.110716
		5	21155399	T	C	1	0.01122	5.8695	4.514e-09	0.0127	intergenic_region		:n.21155399T>C	rs144438265	0.00239617	0.000516529
		5	21157961	T	C	1	0.01122	5.8695	4.514e-09	0.0127	intergenic_region		:n.21157961T>C	rs145919136	0.00239617	0.000516662
		5	21159181	T	C	1	0.01122	5.8695	4.514e-09	0.0127	intergenic_region		:n.21159181T>C	rs139322417	0.00379393	0.000968492
		5	21164635	G	T	1	0.01122	5.8695	4.514e-09	0.0127	intergenic_region		:n.21164635G>T	rs117461322	0.00239617	0.000516963
		5	21181886	G	A	1	0.01127	5.8547	4.932e-09	0.01265	intergenic_region		:n.21181886G>A	rs139260088	0.00239617	0.000516429
		5	21183211	G	A	1	0.01127	5.8547	4.932e-09	0.01265	intergenic_region		:n.21183211G>A	rs139307377	0.00239617	0.000526801
		5	21185400	T	C	1	0.01127	5.8547	4.932e-09	0.01265	intergenic_region		:n.21185400T>C	rs147918196	0.00239617	0.000516863
		5	21189359	T	C	1	0.01127	5.8547	4.932e-09	0.01265	intergenic_region		:n.21189359T>C	rs188477628	0.00239617	0.000516929
		5	21191263	T	C	1	0.01127	5.8547	4.932e-09	0.01265	intergenic_region		:n.21191263T>C	rs139695043	0.00239617	0.000517766
		5	21193618	C	G	1	0.01127	5.8547	4.932e-09	0.01265	intergenic_region		:n.21193618C>G	rs117636605	0.00239617	0.000523355
		5	21202569	G	A	0.9999	0.01123	5.868	4.554e-09	0.0127	intergenic_region		:n.21202569G>A	rs142418770	0.00239617	0.000518975
		5	21203679	T	A	1	0.01127	5.8547	4.932e-09	0.01265	intergenic_region		:n.21203679T>A	rs139740638	0.00239617	0.000518135
		5	21205060	T	G	0.9999	0.01123	5.8677	4.562e-09	0.0127	intergenic_region		:n.21205060T>G	rs148871551	0.00239617	0.000517397
		5	21212439	G	C	1	0.01127	5.8547	4.932e-09	0.01265	intergenic_region		:n.21212439G>C	rs77593394	0.00239617	0.000516662
		5	21213839	A	G	1	0.01133	5.841	5.355e-09	0.01259	intergenic_region		:n.21213839A>G	rs183821207	0.00239617	0.000519987
		5	21221350	T	C	1	0.01127	5.8547	4.932e-09	0.01265	intergenic_region		:n.21221350T>C	rs145065308	0.00239617	0.000485374
		5	21226253	A	G	1	0.01127	5.8547	4.932e-09	0.01265	intergenic_region		:n.21226253A>G	rs117521953	0.00239617	0.000484308
		5	21231075	A	T	1	0.01122	5.8678	4.557e-09	0.0127	intergenic_region		:n.21231075A>T	rs150549224	0.00239617	0.000484246
		5	21232286	G	A	1	0.01244	5.4976	3.946e-08	0.01132	intergenic_region		:n.21232286G>A	rs73767145	0.0952476	0.111255
		5	21237290	C	T	1	0.01133	5.8405	5.37e-09	0.01259	intergenic_region		:n.21237290C>T	rs142696684	0.00339457	0.000484841
		5	21240170	G	A	1	0.01127	5.8547	4.932e-09	0.01265	intergenic_region		:n.21240170G>A	rs147935577	0.00239617	0.00045284
		5	21242120	T	G	1	0.01133	5.8379	5.454e-09	0.01258	intergenic_region		:n.21242120T>G	rs76190573	0.00239617	0.000484841
		5	21242448	C	T	1	0.01133	5.8379	5.454e-09	0.01258	intergenic_region		:n.21242448C>T	rs144721517	0.00239617	0.000484903
		5	21242544	T	C	1	0.01133	5.8379	5.454e-09	0.01258	intergenic_region		:n.21242544T>C	rs147918550	0.00239617	0.000484215
		5	21242914	C	A	1	0.01133	5.8379	5.454e-09	0.01258	intergenic_region		:n.21242914C>A	rs140571498	0.00459265	0.00239049
		5	21254001	G	A	0.9999	0.01133	5.8379	5.454e-09	0.01258	intergenic_region		:n.21254001G>A	rs139077072	0.00239617	0.000516496
		5	21255781	A	T	1	0.01133	5.8379	5.454e-09	0.01258	intergenic_region		:n.21255781A>T	rs79775602	0.00239617	0.000484778
		5	21258302	C	A	1	0.01133	5.8379	5.454e-09	0.01258	intergenic_region		:n.21258302C>A	rs146369318	0.00459265	0.00242107
		5	21261788	C	G	0.9999	0.01123	5.8646	4.648e-09	0.01269	intergenic_region		:n.21261788C>G	rs192259492	0.00499201	0.00267118
		5	21262457	T	G	0.9998	0.01138	5.8209	6.037e-09	0.01252	intergenic_region		:n.21262457T>G	rs533414567	0.00479233	0.00301959
		5	21262749	C	T	1	0.01138	5.8209	6.035e-09	0.01252	intergenic_region		:n.21262749C>T	rs142002996	0.00499201	0.00255184
		5	21263112	T	C	1	0.01178	5.6974	1.252e-08	0.01204	intergenic_region		:n.21263112T>C	rs147358787	0.0211661	0.0153444
		5	59344317	G	T	1	0.01595	8.08	7.24e-16	0.01463	intron_variant	PDE4D	NM_001104631.1:c.456-128349C>A	rs958851	0.151358	0.192626
		5	59349008	G	T	1	0.016	8.0675	8.016e-16	0.01459	intron_variant	PDE4D	NM_001104631.1:c.456-133040C>A	rs62358011	0.151358	0.192011
		5	59349820	C	T	1	0.016	8.0675	8.016e-16	0.01459	intron_variant	PDE4D	NM_001104631.1:c.456-133852G>A	rs12187491	0.154153	0.194452
		5	59355369	T	C	1	0.01173	7.647	2.25e-14	0.01618	intron_variant	PDE4D	NM_001104631.1:c.456-139401A>G	rs62358047	0.0686901	0.076836
		5	59357557	C	T	1	0.01173	7.647	2.25e-14	0.01618	intron_variant	PDE4D	NM_001104631.1:c.456-141589G>A	rs11959801	0.0764776	0.0814096
		5	59358705	G	C	1	0.01173	7.647	2.25e-14	0.01618	intron_variant	PDE4D	NM_001104631.1:c.456-142737C>G	rs6897015	0.0688898	0.0764051
		5	59360022	T	A	1	0.01173	7.647	2.25e-14	0.01618	intron_variant	PDE4D	NM_001104631.1:c.456-144054A>T	rs35476254	0.0692891	0.0766098
		5	59367094	C	T	1	0.01173	7.647	2.25e-14	0.01618	intron_variant	PDE4D	NM_001104631.1:c.456-151126G>A	rs17725949	0.0696885	0.0766621
		5	59369783	G	A	1	0.01173	7.647	2.25e-14	0.01618	intron_variant	PDE4D	NM_001104631.1:c.456-153815C>T	rs34852844	0.0678914	0.072214
		5	59370296	T	G	1	0.01173	7.647	2.25e-14	0.01618	intron_variant	PDE4D	NM_001104631.1:c.456-154328A>C	rs1457145	0.0716853	0.0810558
		5	59373294	C	G	1	0.01173	7.647	2.25e-14	0.01618	intron_variant	PDE4D	NM_001104631.1:c.456-157326G>C	rs1598740	0.0698882	0.0767268
		5	59377334	G	A	1	0.0129	7.221	5.544e-13	0.01453	intron_variant	PDE4D	NM_001104631.1:c.456-161366C>T	rs34553923	0.0696885	0.0766801
		5	59378693	C	T	1	0.01173	7.647	2.25e-14	0.01618	intron_variant	PDE4D	NM_001104631.1:c.456-162725G>A	rs34756714	0.0696885	0.0766471
		5	59381800	T	A	1	0.01127	7.8109	6.259e-15	0.01685	intron_variant	PDE4D	NM_001104631.1:c.456-165832A>T	rs17726292	0.0696885	0.0800853
		5	59383003	G	A	1	0.01107	7.8879	3.401e-15	0.01716	intron_variant	PDE4D	NM_001104631.1:c.456-167035C>T	rs12186492	0.0696885	0.0802198
		5	59383957	C	T	1	0.01112	7.8657	4.057e-15	0.01707	intron_variant	PDE4D	NM_001104631.1:c.456-167989G>A	rs62358055	NA	0.0805137
		5	59386136	A	T	1	0.01107	7.8879	3.401e-15	0.01716	intron_variant	PDE4D	NM_001104631.1:c.456-170168T>A	rs17782969	0.0696885	0.0805003
		5	59387968	T	A	1	0.01112	7.8687	3.96e-15	0.01708	intron_variant	PDE4D	NM_001104631.1:c.456-172000A>T	rs34433570	0.0710863	0.081463
		5	59392086	A	G	1	0.01122	7.8336	5.231e-15	0.01693	intron_variant	PDE4D	NM_001104631.1:c.456-176118T>C	rs12186633	0.0710863	0.0826513
		5	59394642	G	A	1	0.01122	7.8336	5.231e-15	0.01693	intron_variant	PDE4D	NM_001104631.1:c.456-178674C>T	rs13154145	0.0636981	0.0738034
		5	59407271	C	A	1	0.01112	7.8687	3.96e-15	0.01708	intron_variant	PDE4D	NM_001104631.1:c.456-191303G>T	rs1579846	0.0710863	0.0817289
		5	59408971	A	T	1	0.01087	7.9771	1.664e-15	0.01751	intron_variant	PDE4D	NM_001104631.1:c.456-193003T>A	rs13184036	0.0634984	0.0718644
		5	59411831	C	A	1	0.01082	8.0025	1.356e-15	0.0176	intron_variant	PDE4D	NM_001104631.1:c.456-195863G>T	rs13189942	0.0694888	0.0803658
		5	59412115	G	C	1	0.01082	8.0025	1.356e-15	0.0176	intron_variant	PDE4D	NM_001104631.1:c.456-196147C>G	rs13189127	0.0694888	0.0803127
		5	59416145	T	C	1	0.01117	7.8454	4.763e-15	0.01699	intron_variant	PDE4D	NM_001104631.1:c.456-200177A>G	rs62357500	0.0698882	0.0805764
		5	59418775	A	C	1	0.01112	7.8766	3.719e-15	0.01709	intron_variant	PDE4D	NM_001104631.1:c.456-202807T>G	rs11951025	0.0676917	0.0805753
		5	59536046	T	C	1	0.01366	7.0691	1.666e-12	0.01381	intron_variant	PDE4D	NM_001104631.1:c.456-320078A>G	rs291122	NA	0.316982
		5	59536437	G	A	1	0.01315	7.2229	5.467e-13	0.01436	intron_variant	PDE4D	NM_001104631.1:c.456-320469C>T	rs209983	0.202875	0.273723
		5	59538207	C	A	1	0.0129	7.2968	3.175e-13	0.01465	intron_variant	PDE4D	NM_001104631.1:c.456-322239G>T	rs159195	0.176118	0.227561
		5	77738646	G	A	1	0.01067	6.0243	1.759e-09	0.01324	intron_variant	TBCA	NM_001297738.1:c.54-30299C>T	rs148306244	0.00159744	0.000355228
		5	77845805	A	G	1	0.01148	5.8873	4.055e-09	0.01249	intergenic_region		:n.77845805A>G	rs147198394	0.00359425	0.000839305
		5	80129499	G	C	1	0.01844	6.0293	1.705e-09	0.01012	intron_variant	SERINC5	NM_178276.6:c.1239-15865C>G	rs73125925	0.0567093	0.0385833
		5	80130719	T	G	1	0.01884	5.9231	3.265e-09	0.00979	intron_variant	SERINC5	NM_178276.6:c.1238+15371A>C	rs56055328	0.0573083	0.0388042
		5	105550697	C	T	1	0.01239	5.4763	4.451e-08	0.01125	intergenic_region		:n.105550697C>T	rs74826605	0.00299521	0.000710732
		5	109051588	G	A	0.9999	0.0126	5.5794	2.477e-08	0.01137	intron_variant	FER	NM_005246.3:c.1924+4390G>A	rs149365832	0.00319489	0.00071064
		5	115748497	C	A	1	0.01188	5.5337	3.216e-08	0.01145	intergenic_region		:n.115748497C>A	rs141942719	0.00179712	0.000355366
		5	115749527	T	C	1	0.01204	5.4897	4.125e-08	0.01129	intergenic_region		:n.115749527T>C	rs116899255	0.00179712	0.000355251
		5	129220492	A	C	1	0.01087	5.9586	2.632e-09	0.01298	intergenic_region		:n.129220492A>C	rs200094719	0.00139776	0.000711238
		5	137414503	T	C	1	0.02849	5.864	4.665e-09	0.007996	intron_variant	SPOCK1	NM_004598.3:c.186+83870A>G	rs77457433	0.00678914	0.00151681
		5	137537656	G	A	0.99949	0.02917	5.7642	8.451e-09	0.007764	intergenic_region		:n.137537656G>A	rs540740055	0.00798722	0.00392476
		5	137583352	C	T	1	0.02062	7.1445	9.674e-13	0.0114	intergenic_region		:n.137583352C>T	rs78467692	0.00579073	0.00116309
		5	138525689	T	C	1	0.03195	5.6086	2.094e-08	0.007243	intron_variant	ETF1	NM_004730.3:c.87-6822A>G	rs188458842	0.00379393	0.00132893
		5	138598806	T	C	1	0.0192	5.9223	3.281e-09	0.009727	intergenic_region		:n.138598806T>C	rs181135566	0.00279553	0.000807024
		5	141175601	A	T	0.99858	0.01139	5.8076	6.533e-09	0.01232	3_prime_UTR_variant	PCDHB7	NM_018940.3:c.*384A>T	rs77126668	0.0632987	0.0555916
		5	146491592	A	T	1	0.01173	5.7525	9.058e-09	0.01208	intron_variant	TCERG1	NM_006706.3:c.2113-1328A>T	rs183950159	0.00199681	0.000355228
		5	148939945	C	T	1	0.02169	7.105	1.286e-12	0.01114	intergenic_region		:n.148939945C>T	rs117792787	0.00479233	0.00158187
		5	150750721	C	T	1	0.0126	5.5943	2.275e-08	0.01143	intron_variant	DCTN4	NM_001135643.1:c.385+2758G>A	rs76598248	0.0155751	0.00210016
		5	158454634	G	A	1	0.03296	5.5411	3.083e-08	0.007065	intergenic_region		:n.158454634G>A	rs10051095	0.0477236	0.0297927
		5	159625933	C	T	1	0.0129	5.5211	3.454e-08	0.01113	intergenic_region		:n.159625933C>T	rs184703050	0.00239617	0.000581771
		5	173695359	T	G	1	0.01732	6.2666	3.846e-10	0.01092	intergenic_region		:n.173695359T>G	rs147377698	0.00359425	0.000969368
		6	16040894	G	A	1	0.01879	7.4112	1.355e-13	0.0122	intergenic_region		:n.16040894G>A	rs141245655	0.00219649	0.00129174
		6	18261224	G	A	1	0.01199	5.6343	1.806e-08	0.01171	intron_variant	DEK	NM_003472.3:c.145+2619C>T	rs76124464	0.00399361	0.000484684
		6	27464450	C	T	1	0.01219	5.4902	4.114e-08	0.01128	intron_variant	ZNF184	NM_001318891.1:c.75+3403G>A	rs188047226	0.00119808	0.000520494
		6	27502316	G	A	1	0.01859	5.8594	4.796e-09	0.009838	intergenic_region		:n.27502316G>A	rs143983530	0.00219649	0.000742846
		6	33829185	G	A	1	0.04129	5.5563	2.828e-08	0.006326	intergenic_region		:n.33829185G>A	rs73747335	0.0802716	0.0667744
		6	33829464	C	A	0.99868	0.04109	5.5818	2.444e-08	0.006362	intergenic_region		:n.33829464C>A	rs73747336	0.0878594	0.0660631
		6	33830123	G	C	1	0.0482	6.0552	1.453e-09	0.006372	intergenic_region		:n.33830123G>C	rs6928758	0.114816	0.0876869
		6	33830264	C	T	1	0.04835	6.0408	1.589e-09	0.006349	intergenic_region		:n.33830264C>T	rs73747338	0.115016	0.0877998
		6	41723770	C	T	1	0.01976	5.6469	1.679e-08	0.009134	intron_variant	TFEB	NM_001167827.2:c.20+12376G>A	rs146573925	0.00638978	0.00190593
		6	44881854	C	T	1	0.02936	5.8298	5.725e-09	0.007835	intron_variant	SUPT3H	NM_181356.2:c.945+50799G>A	rs62438010	0.00519169	0.00911383
		6	48442715	G	A	1	0.01199	5.831	5.684e-09	0.01223	intergenic_region		:n.48442715G>A	rs9357572	0.00179712	0.000889269
		6	48879267	A	G	1	0.01244	5.6834	1.358e-08	0.01171	intergenic_region		:n.48879267A>G	rs9395419	0.00259585	0.000938026
		6	49034463	C	T	0.9999	0.01204	5.7872	7.374e-09	0.01212	intergenic_region		:n.49034463C>T	rs184780728	0.00259585	0.000978282
		6	49099874	C	A	1	0.01143	5.9286	3.158e-09	0.01267	intergenic_region		:n.49099874C>A	rs9381736	0.00279553	0.000807441
		6	49288806	G	T	1	0.01148	5.8795	4.25e-09	0.01248	intergenic_region		:n.49288806G>T	rs9367352	0.00239617	0.000873447
		6	50150142	G	A	1	0.01722	6.345	2.323e-10	0.01106	intergenic_region		:n.50150142G>A	rs142656456	0.00339457	0.000775795
		6	76709046	G	A	1	0.01148	5.8258	5.861e-09	0.01245	intergenic_region		:n.76709046G>A	rs548706248	0.00139776	0.000322997
		6	82708144	G	A	1	0.01127	6.0584	1.425e-09	0.013	intergenic_region		:n.82708144G>A	rs138313384	0.00359425	0.000784827
		6	96332182	A	C	1	0.03123	5.6141	2.03e-08	0.0073	intergenic_region		:n.96332182A>C	rs75347341	0.0159744	0.00559472
		6	108837652	C	T	1	0.01224	5.4923	4.065e-08	0.01132	intergenic_region		:n.108837652C>T	rs149437002	0.00179712	0.000452021
		6	108872174	G	A	1	0.01072	5.907	3.6e-09	0.01297	intron_variant	ARMC2	NM_032131.5:c.463+3179G>A	rs141141159	0.00139776	0.000452255
		6	129770628	G	A	1	0.01559	6.8505	7.801e-12	0.01256	intergenic_region		:n.129770628G>A	rs116866059	0.00519169	0.00148636
		6	132227001	G	C	0.9999	0.02001	5.7038	1.206e-08	0.009182	intergenic_region		:n.132227001G>C	rs147266292	0.00339457	0.000775595
		6	133027421	G	C	1	0.02555	6.2766	3.606e-10	0.008995	intergenic_region		:n.133027421G>C	rs144468922	0.00459265	0.0011947
		6	148437112	C	A	1	0.01138	5.817	6.178e-09	0.01246	intron_variant	SASH1	NM_015278.3:c.286-3072C>A	rs149200984	0.00319489	0.000839576
		6	163992834	A	C	1	0.01366	7.1303	1.072e-12	0.01391	intergenic_region		:n.163992834A>C	rs4709805	0.0227636	0.00803744
		6	163998151	C	T	1	0.01376	7.0918	1.415e-12	0.01378	intergenic_region		:n.163998151C>T	rs79320911	0.0363419	0.0180902
		6	166754913	G	A	1	0.02844	5.9237	3.254e-09	0.008075	intron_variant	RPS6KA2	NM_001318936.1:c.174+15950C>T	rs139457167	0.00539137	0.000905504
		6	166757499	C	A	0.9999	0.02387	6.6281	3.579e-11	0.009826	intron_variant	RPS6KA2	NM_001318936.1:c.174+13364G>T	rs138803914	0.0181709	0.0144241
		6	168441238	G	T	0.99675	0.01259	5.6059	2.127e-08	0.0114	5_prime_UTR_variant	SMOC2	NM_022138.2:c.-133G>T	rs372286294	0.000798722	0.00123097
		7	13854659	C	T	1	0.02905	5.9241	3.245e-09	0.008028	intergenic_region		:n.13854659C>T	rs78533125	0.00439297	0.00109769
		7	25035294	G	A	1	0.01767	7.7542	9.768e-15	0.01326	intergenic_region		:n.25035294G>A	rs144934598	0.00239617	0.000744192
		7	25220524	T	A	1	0.01102	6.0786	1.257e-09	0.01327	intergenic_region		:n.25220524T>A	rs77405160	0.00219649	0.000646078
		7	36669629	C	T	1	0.01234	5.4966	3.97e-08	0.01131	intron_variant	AOAH	NM_001177506.1:c.290+4314G>A	rs111780654	0.038738	0.058431
		7	47454199	C	G	1	0.01138	5.8327	5.627e-09	0.01242	intron_variant	TNS3	NM_022748.11:c.-75-12144G>C	rs529343564	0.00139776	0.000679392
		7	51014939	G	A	1	0.01158	5.6221	1.938e-08	0.01173	downstream_gene_variant	COBL	NM_001287436.1:c.*2612C>T	rs145488566	0.00199681	0.000807754
		7	52732767	G	C	1	0.02392	6.5742	5.141e-11	0.009699	intergenic_region		:n.52732767G>C	rs61141191	0.0375399	0.0321558
		7	52737512	C	T	1	0.02534	6.3007	3.089e-10	0.008964	intergenic_region		:n.52737512C>T	rs73699129	0.0397364	0.0350362
		7	52811360	C	T	1	0.02331	6.7	2.199e-11	0.01002	intergenic_region		:n.52811360C>T	rs73696792	0.0399361	0.0347837
		7	52834179	T	C	1	0.02306	6.7431	1.637e-11	0.01014	intergenic_region		:n.52834179T>C	rs73698344	0.0411342	0.0349716
		7	52841134	G	A	1	0.01188	5.7683	8.25e-09	0.01214	intergenic_region		:n.52841134G>A	rs145944081	0.00479233	0.00423154
		7	78536919	T	G	1	0.01021	6.086	1.201e-09	0.01375	intron_variant	MAGI2	NM_012301.3:c.539-15274A>C	rs57421061	0.0329473	0.0294213
		7	87942169	A	C	1	0.02402	6.7965	1.134e-11	0.01008	intron_variant	ADAM22	NM_001324418.1:c.246+6983A>C	rs79659319	0.00579073	0.00138961
		7	101707423	C	G	1	0.01041	6.1213	9.633e-10	0.01375	intergenic_region		:n.101707423C>G	rs191006474	0.000998403	0.000484715
		7	120389112	A	G	1	0.01041	6.2419	4.501e-10	0.0139	intron_variant	KCND2	NM_012281.2:c.1115+113365A>G	rs375632938	0.00219649	0.000680581
		7	132594052	A	G	1	0.01077	5.9998	2.045e-09	0.01319	intron_variant	PLXNA4	NM_181775.3:c.-87+51876T>C	rs80322003	0.00199681	0.000387247
		7	138294921	C	T	1	0.01239	5.5412	3.081e-08	0.01142	intergenic_region		:n.138294921C>T	rs141732774	0.00798722	0.00232393
		7	148038150	A	G	1	0.01905	5.8293	5.742e-09	0.009639	intron_variant	CNTNAP2	NM_014141.5:c.2383+60161A>G	rs77643643	0.00359425	0.00116204
		8	559956	C	T	1	0.01153	5.7766	7.855e-09	0.01229	intergenic_region		:n.559956C>T	rs191577773	0.00239617	0.00116324
		8	4312679	C	T	1	0.01432	6.9055	5.313e-12	0.01309	intron_variant	CSMD1	NM_033225.5:c.415+107274G>A	rs374247972	0.0127796	0.00327136
		8	4313422	G	C	1	0.01442	6.8552	7.548e-12	0.01295	intron_variant	CSMD1	NM_033225.5:c.415+106531C>G	rs113838227	0.0383387	0.0325375
		8	4315070	T	G	1	0.01701	6.1928	6.146e-10	0.01085	intron_variant	CSMD1	NM_033225.5:c.415+104883A>C	rs13255812	0.127396	0.167701
		8	4315715	T	C	1	0.01513	6.6722	2.655e-11	0.01233	intron_variant	CSMD1	NM_033225.5:c.415+104238A>G	rs35624824	0.0461262	0.0425766
		8	4316365	C	T	0.9999	0.01757	-6.0912	1.162e-09	-0.01051	intron_variant	CSMD1	NM_033225.5:c.415+103588G>A	rs10089891	0.699081	0.680009
		8	8759014	T	G	1	0.02291	5.4965	3.972e-08	0.008347	intergenic_region		:n.8759014T>G	rs192042955	0.00698882	0.00185971
		8	16138573	A	G	0.9999	0.01305	7.3461	2.203e-13	0.01453	intron_variant	MSR1	NM_138715.2:c.1033+4985T>C	rs148311354	0.00179712	0.000484778
		8	18614295	G	A	0.9999	0.08635	5.6452	1.695e-08	0.00458	intron_variant	PSD3	NM_015310.3:c.2411-13861C>T	rs77574217	0.0259585	0.0133747
		8	18614874	G	A	1	0.08593	5.6735	1.439e-08	0.004613	intron_variant	PSD3	NM_015310.3:c.2411-14440C>T	rs111588150	0.0271565	0.0135293
		8	26568763	G	A	1	0.03068	5.588	2.358e-08	0.007327	intron_variant	DPYSL2	NM_001197293.2:c.355-13206G>A	rs539366749	0.00778754	0.00209597
		8	49063270	C	T	1	0.0162	6.5612	5.606e-11	0.01176	intron_variant	C8orf22	NM_001256596.1:c.-45+8901C>T	rs78479128	0.00139776	0.00032281
		8	58016991	C	G	0.9999	0.02011	7.3234	2.606e-13	0.01185	intron_variant	FAM110B	NM_147189.2:c.-627-14615C>G	rs118111100	0.00199681	0.00116242
		8	58107932	G	A	1	0.01569	6.6072	4.12e-11	0.01206	intron_variant	FAM110B	NM_147189.2:c.-325+32309G>A	rs117492156	0.00199681	0.000645661
		8	58118447	C	T	1	0.01026	8.3569	7.313e-17	0.01867	intron_variant	FAM110B	NM_147189.2:c.-324-27460C>T	rs183381870	0.000599042	0.000484121
		8	58150356	G	A	1	0.0192	7.4852	7.755e-14	0.01231	downstream_gene_variant	FAM110B	NM_147189.2:c.*3013G>A	rs187615768	0.00219649	0.00142128
		8	58184925	G	T	1	0.01199	5.7614	8.593e-09	0.01208	intergenic_region		:n.58184925G>T	rs193198936	0.00239617	0.00071133
		8	90491241	T	A	1	0.01153	5.7314	1.025e-08	0.01215	intergenic_region		:n.90491241T>A	rs35954347	0.0501198	0.0988368
		8	93079038	T	C	1	0.02184	5.4845	4.249e-08	0.008479	intergenic_region		:n.93079038T>C	rs139244393	0.00439297	0.00129124
		8	95370603	G	A	0.99868	0.01017	6.0495	1.506e-09	0.01334	intron_variant	C8orf37-AS1	NR_038201.1:n.127-62023G>A	rs572476579	0.000599042	0.000376053
		8	98183554	T	A	1	0.01077	5.9793	2.319e-09	0.01321	intergenic_region		:n.98183554T>A	rs145623754	0.00119808	0.000581433
		8	98229826	G	A	1	0.01056	6.0465	1.534e-09	0.01348	intron_variant	NIPAL2	NM_001321635.1:c.436+6329C>T	rs190623222	0.00119808	0.000549025
		8	99949870	C	A	1	0.01046	6.067	1.351e-09	0.01353	intergenic_region		:n.99949870C>A	rs149033477	0.000798722	0.000225981
		8	107193379	G	A	0.9999	0.01778	6.2432	4.464e-10	0.01077	intergenic_region		:n.107193379G>A	rs116262069	0.00898562	0.00704635
		8	107341696	C	G	1	0.01097	8.0598	8.531e-16	0.01753	intron_variant	ANGPT1	NM_001146.4:c.453+5246G>C	rs147834447	0.00259585	0.000603015
		8	107356650	C	G	1	0.01097	8.0598	8.531e-16	0.01753	intron_variant	ANGPT1	NM_001146.4:c.298-9553G>C	rs139087631	0.00239617	0.000581734
		8	107376198	G	A	1	0.01854	6.0231	1.773e-09	0.01016	intron_variant	ANGPT1	NM_001146.4:c.298-29101C>T	rs76895782	0.00359425	0.00119432
		8	119206063	C	T	1	0.09025	-5.6388	1.76e-08	-0.004461	intergenic_region		:n.119206063C>T	rs9297594	0.660743	0.58144
		8	119219223	A	G	1	0.06709	5.9853	2.236e-09	0.005398	intron_variant	MAL2	NM_052886.2:c.133-2364A>G	rs72684223	0.0996406	0.129493
		8	119349277	T	G	0.99878	0.10856	5.4866	4.199e-08	0.003971	intergenic_region		:n.119349277T>G	rs72684262	0.0377396	0.013339
		8	134756124	G	A	1	0.01056	6.0703	1.324e-09	0.01347	intergenic_region		:n.134756124G>A	rs191680930	0.00219649	0.000419734
		8	138632251	T	C	1	0.01117	5.9262	3.204e-09	0.0128	intron_variant	COL22A1	NM_152888.2:c.3610-1503A>G	rs78605294	0.00499201	0.00206665
		9	3146386	G	A	1	0.02712	6.1066	1.056e-09	0.008477	intergenic_region		:n.3146386G>A	rs193121406	0.00519169	0.00129232
		9	8075024	A	C	1	0.01234	5.6357	1.792e-08	0.01165	intergenic_region		:n.8075024A>C	rs151092881	0.00439297	0.000452226
		9	8078375	T	C	1	0.01229	5.6523	1.627e-08	0.01171	intergenic_region		:n.8078375T>C	rs117573940	0.00439297	0.000420385
		9	13975355	T	C	1	0.03154	5.5055	3.773e-08	0.007086	intergenic_region		:n.13975355T>C	rs10961311	0.00738818	0.00158136
		9	13979707	T	C	1	0.03088	5.5703	2.609e-08	0.007249	intergenic_region		:n.13979707T>C	rs12236046	0.00738818	0.00161363
		9	21733749	G	A	1	0.02016	5.6336	1.813e-08	0.009075	intergenic_region		:n.21733749G>A	rs76812118	0.00758786	0.010303
		9	24971224	C	T	1	0.01061	5.9021	3.708e-09	0.01302	intergenic_region		:n.24971224C>T	rs150195749	0.000998403	0.000516762
		9	28881890	C	T	1	0.10482	-5.8368	5.488e-09	-0.00433	intron_variant	LINGO2	NM_001258282.1:c.-395+65928G>A	rs1368996	0.875799	0.917781
		9	28882851	T	C	1	0.10472	5.8428	5.295e-09	0.004336	intron_variant	LINGO2	NM_001258282.1:c.-395+64967A>G	rs320951	0.113618	0.0691627
		9	28883459	C	G	1	0.10477	-5.8409	5.355e-09	-0.004334	intron_variant	LINGO2	NM_001258282.1:c.-395+64359G>C	rs4326453	0.88119	0.923047
		9	28883770	A	C	0.99959	0.10466	-5.8389	5.42e-09	-0.00433	intron_variant	LINGO2	NM_001258282.1:c.-395+64048T>G	rs7846776	0.865815	0.909314
		9	28886305	T	C	0.9999	0.10478	-5.8399	5.389e-09	-0.004333	intron_variant	LINGO2	NM_001258282.1:c.-395+61513A>G	rs12235673	0.860224	0.902976
		9	28886569	C	T	1	0.10482	-5.8391	5.416e-09	-0.004331	intron_variant	LINGO2	NM_001258282.1:c.-395+61249G>A	rs4879270	0.855831	0.900078
		9	28890588	G	A	0.9999	0.10489	-5.832	5.65e-09	-0.004323	intron_variant	LINGO2	NM_001258282.1:c.-395+57230C>T	rs6476104	0.860024	0.902702
		9	28892498	C	T	0.9997	0.10486	-5.8331	5.613e-09	-0.004322	intron_variant	LINGO2	NM_001258282.1:c.-395+55320G>A	rs7861828	0.855631	0.899903
		9	28895408	G	A	0.9997	0.10481	-5.8361	5.513e-09	-0.004328	intron_variant	LINGO2	NM_001258282.1:c.-395+52410C>T	rs2891319	0.859824	0.902618
		9	28897673	C	T	0.9999	0.10484	-5.8366	5.497e-09	-0.004327	intron_variant	LINGO2	NM_001258282.1:c.-395+50145G>A	rs7025604	0.855431	0.900058
		9	28898174	C	T	0.9998	0.1049	-5.8309	5.685e-09	-0.004322	intron_variant	LINGO2	NM_001258282.1:c.-395+49644G>A	rs4537378	0.855431	0.89913
		9	28898181	G	A	0.9998	0.10485	-5.833	5.616e-09	-0.004325	intron_variant	LINGO2	NM_001258282.1:c.-395+49637C>T	rs4265262	0.855431	0.898994
		9	28898970	G	C	1	0.10493	-5.8309	5.686e-09	-0.004322	intron_variant	LINGO2	NM_001258282.1:c.-395+48848C>G	rs1327358	0.855431	0.899942
		9	28899950	T	C	1	0.10498	-5.8334	5.603e-09	-0.004325	intron_variant	LINGO2	NM_001258282.1:c.-395+47868A>G	rs3906674	0.855232	0.900032
		9	28900297	A	T	0.9999	0.10494	-5.8363	5.505e-09	-0.004328	intron_variant	LINGO2	NM_001258282.1:c.-395+47521T>A	rs2164074	0.859225	0.902144
		9	28901976	A	G	1	0.10488	-5.8366	5.495e-09	-0.004329	intron_variant	LINGO2	NM_001258282.1:c.-395+45842T>C	rs7848487	0.859824	0.902748
		9	28902697	A	C	1	0.10503	-5.8207	6.042e-09	-0.004308	intron_variant	LINGO2	NM_001258282.1:c.-395+45121T>G	rs7852194	0.860224	0.902685
		9	28902823	C	T	0.99909	0.10497	-5.8183	6.13e-09	-0.004302	intron_variant	LINGO2	NM_001258282.1:c.-395+44995G>A	rs7852533	0.861222	0.902345
		9	28902839	C	T	0.99909	0.10472	-5.8346	5.562e-09	-0.004322	intron_variant	LINGO2	NM_001258282.1:c.-395+44979G>A	rs6476109	0.86901	0.911472
		9	28903418	A	G	0.9999	0.10494	-5.8304	5.702e-09	-0.004321	intron_variant	LINGO2	NM_001258282.1:c.-395+44400T>C	rs1594845	0.860224	0.90271
		9	28904260	C	T	0.9999	0.10494	-5.8289	5.754e-09	-0.00432	intron_variant	LINGO2	NM_001258282.1:c.-395+43558G>A	rs7860107	0.860024	0.902676
		9	28905691	T	C	0.9999	0.10484	-5.8377	5.46e-09	-0.004331	intron_variant	LINGO2	NM_001258282.1:c.-395+42127A>G	rs4527961	0.860024	0.902711
		9	28905997	T	G	0.9999	0.10484	5.8347	5.56e-09	0.004326	intron_variant	LINGO2	NM_001258282.1:c.-395+41821A>C	rs320929	0.113818	0.0697095
		9	28906547	G	A	1	0.10493	-5.827	5.82e-09	-0.004317	intron_variant	LINGO2	NM_001258282.1:c.-395+41271C>T	rs1154657	0.860423	0.902632
		9	28909133	C	A	0.9998	0.1048	-5.8395	5.402e-09	-0.004333	intron_variant	LINGO2	NM_001258282.1:c.-395+38685G>T	rs989787	0.859824	0.902648
		9	28909539	T	G	0.9999	0.10423	-5.8509	5.047e-09	-0.004346	intron_variant	LINGO2	NM_001258282.1:c.-395+38279A>C	rs989788	0.860224	0.902575
		9	28909822	A	C	0.9999	0.10407	-5.8653	4.628e-09	-0.004363	intron_variant	LINGO2	NM_001258282.1:c.-395+37996T>G	rs1434321	0.866014	0.908315
		9	28911378	C	A	0.9997	0.10501	-5.8276	5.799e-09	-0.004319	intron_variant	LINGO2	NM_001258282.1:c.-395+36440G>T	rs1434322	0.860423	0.90244
		9	28911461	C	T	0.9998	0.10495	-5.8321	5.647e-09	-0.004323	intron_variant	LINGO2	NM_001258282.1:c.-395+36357G>A	rs1434325	0.860224	0.902636
		9	28911690	C	T	1	0.10503	-5.8238	5.933e-09	-0.004313	intron_variant	LINGO2	NM_001258282.1:c.-395+36128G>A	rs7018968	0.859824	0.902458
		9	28912566	T	A	1	0.10493	-5.8309	5.686e-09	-0.004322	intron_variant	LINGO2	NM_001258282.1:c.-395+35252A>T	rs7039490	0.859824	0.902822
		9	28914790	C	T	1	0.10493	-5.8349	5.553e-09	-0.004327	intron_variant	LINGO2	NM_001258282.1:c.-395+33028G>A	rs4879277	0.859824	0.902805
		9	28915709	T	C	1	0.10482	-5.838	5.452e-09	-0.004331	intron_variant	LINGO2	NM_001258282.1:c.-395+32109A>G	rs1409927	0.851238	0.89423
		9	28916641	A	T	1	0.10488	-5.836	5.515e-09	-0.004328	intron_variant	LINGO2	NM_001258282.1:c.-395+31177T>A	rs7040610	0.850839	0.894449
		9	28917258	A	C	0.9999	0.10484	-5.8385	5.435e-09	-0.004331	intron_variant	LINGO2	NM_001258282.1:c.-395+30560T>G	rs7871430	0.88099	0.92301
		9	28917710	C	T	1	0.10488	-5.836	5.515e-09	-0.004328	intron_variant	LINGO2	NM_001258282.1:c.-395+30108G>A	rs992103	0.850639	0.894499
		9	28918561	T	C	1	0.10482	-5.838	5.452e-09	-0.004331	intron_variant	LINGO2	NM_001258282.1:c.-395+29257A>G	rs7034943	0.859824	0.902932
		9	28921196	C	T	1	0.10528	-5.8226	5.976e-09	-0.004313	intron_variant	LINGO2	NM_001258282.1:c.-395+26622G>A	rs994726	0.859625	0.902805
		9	28922525	C	T	0.9999	0.09493	6.2648	3.888e-10	0.004872	intron_variant	LINGO2	NM_001258282.1:c.-395+25293G>A	rs320928	0.0756789	0.0273685
		9	28924410	A	G	1	0.10523	-5.8191	6.101e-09	-0.004306	intron_variant	LINGO2	NM_001258282.1:c.-395+23408T>C	rs2995892	0.871406	0.913631
		9	28924789	A	G	1	0.10523	-5.8187	6.115e-09	-0.004306	intron_variant	LINGO2	NM_001258282.1:c.-395+23029T>C	rs2995890	0.860224	0.902687
		9	28927195	G	T	0.9999	0.10489	-5.8341	5.58e-09	-0.004325	intron_variant	LINGO2	NM_001258282.1:c.-395+20623C>A	rs2995889	0.860024	0.902617
		9	28929660	A	G	1	0.10462	-5.8473	5.156e-09	-0.00434	intron_variant	LINGO2	NM_001258282.1:c.-395+18158T>C	rs988483	0.860224	0.902675
		9	28930527	T	A	1	0.10477	-5.8415	5.338e-09	-0.004332	intron_variant	LINGO2	NM_001258282.1:c.-395+17291A>T	rs10812890	0.860224	0.902862
		9	28930956	T	C	1	0.10503	-5.8344	5.569e-09	-0.004323	intron_variant	LINGO2	NM_001258282.1:c.-395+16862A>G	rs3910290	0.865216	0.906512
		9	28934900	G	A	0.9999	0.10539	-5.8224	5.983e-09	-0.004306	intron_variant	LINGO2	NM_001258282.1:c.-395+12918C>T	rs1964389	0.880591	0.922144
		9	28935666	A	C	0.9997	0.10536	-5.818	6.143e-09	-0.004302	intron_variant	LINGO2	NM_001258282.1:c.-395+12152T>G	rs4879284	0.859824	0.902274
		9	28935838	G	A	1	0.10538	-5.8217	6.008e-09	-0.004306	intron_variant	LINGO2	NM_001258282.1:c.-395+11980C>T	rs4879285	0.865615	0.906442
		9	28937712	T	C	0.9999	0.10362	-5.8983	3.794e-09	-0.004394	intron_variant	LINGO2	NM_001258282.1:c.-395+10106A>G	rs1029101	0.865615	0.906527
		9	28939167	C	A	0.9998	0.10266	-5.9391	2.962e-09	-0.004441	intron_variant	LINGO2	NM_001258282.1:c.-395+8651G>T	rs16914012	0.86222	0.898178
		9	28939736	A	G	1	0.10269	-5.9373	2.995e-09	-0.004438	intron_variant	LINGO2	NM_001258282.1:c.-395+8082T>C	rs3904024	0.876398	0.913861
		9	28939843	C	G	1	0.10269	-5.9373	2.995e-09	-0.004438	intron_variant	LINGO2	NM_001258282.1:c.-395+7975G>C	rs3910286	0.883187	0.922589
		9	28940216	C	T	1	0.10269	-5.9373	2.995e-09	-0.004438	intron_variant	LINGO2	NM_001258282.1:c.-395+7602G>A	rs7871738	0.86222	0.900957
		9	28942829	C	G	0.9998	0.10241	-5.9419	2.913e-09	-0.004444	intron_variant	LINGO2	NM_001258282.1:c.-395+4989G>C	rs1029106	0.867612	0.906486
		9	28945377	T	C	1	0.10259	-5.9431	2.891e-09	-0.004447	intron_variant	LINGO2	NM_001258282.1:c.-395+2441A>G	rs10491634	0.875	0.915175
		9	28945456	C	A	0.9999	0.1026	-5.9422	2.907e-09	-0.004446	intron_variant	LINGO2	NM_001258282.1:c.-395+2362G>T	rs10491635	0.8748	0.91503
		9	28945752	C	G	0.9999	0.1027	-5.9335	3.066e-09	-0.004433	intron_variant	LINGO2	NM_001258282.1:c.-395+2066G>C	rs10757772	0.875	0.915379
		9	28948485	T	G	0.9998	0.10241	-5.9523	2.735e-09	-0.004459	intron_variant	LINGO2	NM_001258282.1:c.-491-571A>C	rs2383787	0.878195	0.916872
		9	28949984	G	A	0.99594	0.10643	-6.3681	1.999e-10	-0.004591	intron_variant	LINGO2	NM_001258282.1:c.-491-2070C>T	rs7851501	0.875998	0.918734
		9	28950500	T	C	0.9999	0.09564	6.236	4.673e-10	0.004825	intron_variant	LINGO2	NM_001258282.1:c.-491-2586A>G	rs320926	0.0746805	0.0272698
		9	28951733	C	T	1	0.10401	-5.8793	4.254e-09	-0.004369	intron_variant	LINGO2	NM_001258282.1:c.-491-3819G>A	rs7039434	0.872804	0.91273
		9	28952986	C	T	1	0.1067	-5.7724	8.054e-09	-0.004244	intron_variant	LINGO2	NM_001258282.1:c.-491-5072G>A	rs1434313	0.877596	0.916704
		9	28953972	C	T	1	0.1067	-5.7755	7.904e-09	-0.004248	intron_variant	LINGO2	NM_001258282.1:c.-491-6058G>A	rs4879288	0.886182	0.925605
		9	90684661	G	T	1	0.02077	7.2455	4.633e-13	0.01157	intergenic_region		:n.90684661G>T	rs144067236	0.00199681	0.000774944
		9	90764074	T	C	1	0.02143	7.0955	1.378e-12	0.01117	intergenic_region		:n.90764074T>C	rs147674083	0.00299521	0.000808904
		9	98661691	G	A	1	0.01082	5.9164	3.401e-09	0.01286	intron_variant	GABBR2	NM_005458.7:c.321+46726C>T	rs192017039	0.00279553	0.000387472
		9	114493087	C	T	1	0.01336	7.1215	1.143e-12	0.01394	intron_variant	WHRN	NM_015404.3:c.618+11097G>A	rs79411334	0.000399361	0.000452986
		9	115248814	A	C	0.9999	0.03042	6.7811	1.261e-11	0.008831	intron_variant	44531	NM_017418.2:c.-308+15478A>C	rs140299298	0.00279553	0.00219908
		9	116119268	G	A	1	0.01427	6.9573	3.69e-12	0.01335	intergenic_region		:n.116119268G>A	rs143432721	0.00179712	0.000648088
		9	116130588	G	A	1	0.01544	6.6406	3.289e-11	0.01228	intergenic_region		:n.116130588G>A	rs117985369	0.00179712	0.000807702
		9	116340968	G	A	1	0.01041	-6.2156	5.32e-10	-0.01395	intron_variant	PAPPA	NM_002581.4:c.3612-3575G>A	rs7862256	0.797125	0.742615
		9	130984695	G	A	1	0.01193	5.6346	1.803e-08	0.01173	intergenic_region		:n.130984695G>A	rs76116501	0.00259585	0.00281062
Alphapapillomavirus 4	9 (0.09%)	10	3236437	T	C	1	0.01326	7.7626	9.148e-15	0.01462	intergenic_region		:n.3236437T>C	rs78986936	0.00439297	0.000872149
		10	4175263	A	G	1	0.02357	5.5791	2.482e-08	0.007918	intergenic_region		:n.4175263A>G	rs142845866	0.00279553	0.00129132
		10	7810921	C	T	1	0.0223	5.5819	2.442e-08	0.008129	intergenic_region		:n.7810921C>T	rs1244445	0.144569	0.121311
		10	14236525	G	A	1	0.01102	6.1616	7.482e-10	0.01264	intron_variant	FRMD4A	NM_018027.4:c.45+93533C>T	rs140409080	0.00259585	0.000419734
		10	19018950	G	T	1	0.01265	5.8183	6.131e-09	0.01109	intergenic_region		:n.19018950G>T	rs144929782	0.00519169	0.000710457
		10	27734688	C	T	1	0.01046	6.5221	7.274e-11	0.01372	synonymous_variant	MKX	NM_001242702.1:p.Val202Val/c.606G>A	rs138902206	0.000599042	0.00058442
		10	49311301	G	A	1	0.01143	6.1298	9.136e-10	0.01245	intron_variant	C10orf71	NM_001135196.1:c.-247-4844G>A	rs145393721	0.00499201	0.000807546
		10	78207447	C	T	1	0.01402	5.5443	3.028e-08	0.01008	intergenic_region		:n.78207447C>T	rs141690567	0.00399361	0.000936269
		10	79274889	C	A	0.9999	0.03611	5.46	4.877e-08	0.006265	intron_variant	ZMIZ1	NM_020338.3:c.281-2292C>A	rs111898366	0.0361422	0.0171645
		10	79291483	T	C	1	0.03586	5.5245	3.388e-08	0.006358	intron_variant	ZMIZ1	NM_020338.3:c.758+307T>C	rs118150783	0.0355431	0.0183128
		10	79297211	A	G	1	0.03596	5.5152	3.571e-08	0.006331	intron_variant	ZMIZ1	NM_020338.3:c.1414-402A>G	rs115047157	0.043131	0.0254604
		10	79307062	G	A	1	0.01894	6.3299	2.559e-10	0.00994	intron_variant	ZMIZ1	NM_020338.3:c.2669-343G>A	rs117389660	0.00419329	0.000679128
		10	80721370	C	T	1	0.01361	5.6005	2.195e-08	0.0104	intergenic_region		:n.80721370C>T	rs138664243	0.00499201	0.0017377
		10	95625567	C	T	1	0.01254	5.9161	3.407e-09	0.01141	intron_variant	ALDH18A1	NM_001323413.1:c.1153-112G>A	rs149534585	0.00179712	0.000517364
		10	95633717	A	G	1	0.01249	5.9295	3.142e-09	0.01146	intron_variant	ALDH18A1	NM_001323413.1:c.559-68T>C	rs74854609	0.00179712	0.00054977
		10	95740727	G	C	1	0.01117	6.2924	3.259e-10	0.01283	intron_variant	ENTPD1	NM_001098175.1:c.37+28734G>C	rs138447188	0.00139776	0.000549096
		10	95740790	G	A	1	0.01117	6.2924	3.259e-10	0.01283	intron_variant	ENTPD1	NM_001098175.1:c.37+28797G>A	rs149627300	0.00139776	0.000548706
		10	95923189	G	T	1	0.01193	6.0521	1.482e-09	0.0119	intron_variant	C10orf131	NM_001130446.2:c.73+1113G>T	rs141627658	0.00219649	0.000647249
		10	95936864	C	G	1	0.01214	6.0164	1.847e-09	0.01174	intron_variant	C10orf131	NM_001130446.2:c.313-1127C>G	rs140999933	0.00219649	0.000678295
		10	95943301	C	G	1	0.01214	6.0164	1.847e-09	0.01174	intron_variant	ENTPD1-AS1	NR_038444.1:n.297-66641G>C	rs77239937	0.00219649	0.000678338
		10	101225282	G	A	1	0.01204	5.9551	2.688e-09	0.01177	downstream_gene_variant	LBX1	NM_006562.4:c.*1988C>T	rs117789193	0.00199681	0.000780082
		10	113158360	C	T	0.9999	0.0158	6.8047	1.072e-11	0.01172	intron_variant	TCF7L2	NM_001146274.1:c.1318+291C>T	rs114897258	0.00898562	0.0060147
		10	122134316	C	T	1	0.02184	5.7969	6.962e-09	0.008536	intron_variant	TACC2	NM_206862.3:c.5699+1582C>T	rs150001273	0.00399361	0.00434698
		10	127168904	T	C	1	0.01356	5.6121	2.053e-08	0.01032	intron_variant	DOCK1	NM_001290223.1:c.2847+41140T>C	rs200110187	0.000599042	0.000419626
		10	128628886	C	T	1	0.04231	7.401	1.462e-13	0.007879	intergenic_region		:n.128628886C>T	rs142307216	0.00638978	0.0021645
		10	131420576	G	A	1	0.01427	5.4801	4.355e-08	0.009864	intergenic_region		:n.131420576G>A	rs142808837	0.00299521	0.000713128
		10	131424222	G	A	1	0.0228	5.686	1.337e-08	0.008083	intergenic_region		:n.131424222G>A	rs78549362	0.00379393	0.001131
		11	3384414	T	C	1	0.01153	5.9019	3.711e-09	0.01196	intron_variant	TSSC2	NR_024248.1:n.287+130T>C	rs112127733	0.195687	0.200291
		11	13143439	C	T	1	0.01407	5.4867	4.196e-08	0.009946	intergenic_region		:n.13143439C>T	rs142910991	0.00239617	0.000613537
		11	20273475	A	T	1	0.01244	5.9311	3.11e-09	0.01144	intergenic_region		:n.20273475A>T	rs375406914	0.00259585	0.000625123
		11	20280327	C	T	1	0.01427	5.4719	4.562e-08	0.009861	intergenic_region		:n.20280327C>T	rs74531207	0.00419329	0.000807285
		11	21713332	G	A	1	0.01336	5.6156	2.013e-08	0.01057	intergenic_region		:n.21713332G>A	rs538245115	0.000798722	0.000420222
		11	21995192	G	A	1	0.01067	6.4808	9.562e-11	0.01353	intergenic_region		:n.21995192G>A	rs191386998	0.000798722	0.000194062
		11	22194181	G	T	0.9999	0.01356	5.5538	2.869e-08	0.01024	intron_variant	ANO5	NM_213599.2:c.40+649G>T	rs76067410	0.00199681	0.000710411
		11	38192189	G	A	1	0.0129	5.8064	6.58e-09	0.01097	intergenic_region		:n.38192189G>A	rs188750093	0.00838658	0.00875141
		11	38399027	C	T	1	0.0129	5.8041	6.673e-09	0.01111	intergenic_region		:n.38399027C>T	rs148911239	0.00359425	0.00106589
		11	60837254	C	T	1	0.01336	5.5957	2.257e-08	0.01054	intergenic_region		:n.60837254C>T	rs375716872	0.000599042	0.000420087
		11	69160223	G	A	0.9999	0.01148	6.1157	9.977e-10	0.0122	intron_variant	LOC338694	NR_104161.1:n.475+8106C>T	rs189639019	0.000798722	0.000515075
		11	78902149	T	C	1	0.0195	6.2446	4.424e-10	0.009678	intron_variant	TENM4	NM_001098816.2:c.749+1119A>G	rs138323362	0.00359425	0.00129124
		11	81423884	C	A	1	0.01122	6.3814	1.834e-10	0.01304	intergenic_region		:n.81423884C>A	rs78165787	0.000798722	0.000646747
		11	81472928	C	T	1	0.01158	6.2615	3.973e-10	0.0126	intergenic_region		:n.81472928C>T	rs372093255	NA	0.000711238
		11	87559271	G	A	1	0.03408	5.7618	8.575e-09	0.006806	intergenic_region		:n.87559271G>A	rs140358512	0.0071885	0.00248612
		11	93572964	C	T	1	0.01864	6.4892	9.042e-11	0.01022	intergenic_region		:n.93572964C>T	rs80207960	0.00279553	0.000970685
		11	114006899	A	G	1	0.01051	6.6459	3.173e-11	0.01409	intergenic_region		:n.114006899A>G	rs138832799	0.00179712	0.000387222
		11	116008794	G	A	0.99777	0.01232	5.8262	5.848e-09	0.01127	intergenic_region		:n.116008794G>A	rs201122191	NA	0.0156719
		11	119812048	G	A	1	0.01397	5.5739	2.557e-08	0.01022	intergenic_region		:n.119812048G>A	rs118064614	0.00539137	0.0032306
		11	122383448	A	G	1	0.01397	5.509	3.699e-08	0.01003	intron_variant	MIR100HG	NR_137179.1:n.180+39244T>C	rs118165930	0.00319489	0.000936995
		11	122714528	G	A	1	0.01361	5.5149	3.577e-08	0.01031	intron_variant	UBASH3B	NM_032873.4:c.161+58318G>A	rs34907273	0.0369409	0.0429559
		11	122714600	C	T	1	0.01366	5.5045	3.796e-08	0.01028	intron_variant	UBASH3B	NM_032873.4:c.161+58390C>T	rs34870409	0.0201677	0.0273115
		11	127165363	C	T	1	0.01178	6.0363	1.633e-09	0.01207	intergenic_region		:n.127165363C>T	rs1944834	0.166334	0.249579
		11	127172135	A	G	0.9999	0.01173	6.051	1.492e-09	0.01212	intergenic_region		:n.127172135A>G	rs11220816	0.1873	0.264725
		11	127173062	G	A	1	0.01188	6.0137	1.877e-09	0.01197	intergenic_region		:n.127173062G>A	rs34028982	0.151757	0.234994
		11	127175020	G	A	1	0.01178	6.0363	1.633e-09	0.01207	intergenic_region		:n.127175020G>A	rs12799000	0.186102	0.264812
		11	127175835	A	G	1	0.01178	6.0363	1.633e-09	0.01207	intergenic_region		:n.127175835A>G	rs4937225	0.1873	0.264559
		11	127176945	A	G	1	0.01178	6.0363	1.633e-09	0.01207	intergenic_region		:n.127176945A>G	rs35408608	0.1873	0.265287
		11	127177935	G	C	1	0.01178	6.0363	1.633e-09	0.01207	intergenic_region		:n.127177935G>C	rs11606007	0.186901	0.264569
		11	127181265	T	C	1	0.01178	6.0363	1.633e-09	0.01207	intergenic_region		:n.127181265T>C	rs61905660	0.186901	0.264448
		11	127184791	T	C	1	0.01199	5.9165	3.398e-09	0.01163	intergenic_region		:n.127184791T>C	rs10893649	0.211262	0.277084
		11	127185180	G	A	1	0.01077	6.3413	2.378e-10	0.01325	intergenic_region		:n.127185180G>A	rs7924833	0.237819	0.287801
		11	127185221	G	A	1	0.01193	5.9422	2.907e-09	0.01175	intergenic_region		:n.127185221G>A	rs7924850	0.302716	0.359451
		11	127188823	T	A	1	0.01173	6.0082	1.943e-09	0.01198	intergenic_region		:n.127188823T>A	rs10893650	0.172524	0.245638
		11	127189990	T	C	1	0.01178	5.987	2.212e-09	0.01191	intergenic_region		:n.127189990T>C	rs11600876	0.172125	0.244467
		11	127190598	A	C	1	0.0127	5.7306	1.03e-08	0.01101	intergenic_region		:n.127190598A>C	rs10466614	0.203874	0.291686
		11	128895160	C	T	1	0.01376	5.6192	1.971e-08	0.01037	intron_variant	KCNJ5	NM_000890.3:c.-11+3439C>T	rs376717611	0.00159744	0.000776146
		12	4564969	C	T	1	0.01371	5.6511	1.639e-08	0.01041	intergenic_region		:n.4564969C>T	rs138067151	0.00239617	0.000581358
		12	6929001	A	G	1	0.01295	5.7403	9.729e-09	0.01083	intron_variant	ATN1	NM_001007026.1:c.-163+4464A>G	rs117875601	NA	0.000969681
		12	15302624	G	A	1	0.01285	7.8394	4.996e-15	0.015	intergenic_region		:n.15302624G>A	rs117154030	0.00139776	0.000645995
		12	41661621	G	A	1	0.01254	5.962	2.577e-09	0.01154	intergenic_region		:n.41661621G>A	rs117728591	0.00259585	0.000549238
		12	41700232	C	A	1	0.01265	5.9358	3.023e-09	0.01145	intergenic_region		:n.41700232C>A	rs117629828	0.00239617	0.00058211
		12	55814202	C	G	1	0.01376	5.6687	1.48e-08	0.01046	intron_variant	SARNP	NM_033082.3:c.36+3464G>C	rs187510133	0.00199681	0.000549025
		12	61396791	A	C	1	0.01336	5.6448	1.699e-08	0.01057	intergenic_region		:n.61396791A>C	rs186827702	0.00279553	0.00067992
		12	61434764	G	A	1	0.01082	6.3505	2.241e-10	0.01316	intergenic_region		:n.61434764G>A	rs144462239	0.00299521	0.000549344
		12	69196398	A	G	1	0.1066	5.4704	4.599e-08	0.003839	intergenic_region		:n.69196398A>G	rs78408889	0.0375399	0.00716869
		12	73111901	T	C	0.9999	0.02204	7.2737	3.763e-13	0.01062	intergenic_region		:n.73111901T>C	rs73153046	0.071885	0.124466
		12	73276518	G	A	0.99959	0.03836	-6.4105	1.517e-10	-0.007132	intergenic_region		:n.73276518G>A	rs10748217	0.774561	0.730274
		12	73276752	C	A	0.99929	0.03954	-6.303	3.045e-10	-0.006921	intergenic_region		:n.73276752C>A	rs10735973	0.842652	0.791648
		12	73277165	T	C	0.99959	0.04105	-6.15	8.051e-10	-0.006618	intergenic_region		:n.73277165T>C	rs7139006	0.84345	0.791745
		12	73277286	T	A	0.99929	0.04081	-6.1905	6.239e-10	-0.006705	intergenic_region		:n.73277286T>A	rs1356201	0.84345	0.791799
		12	73277496	T	C	0.99919	0.04107	-6.1665	7.256e-10	-0.006662	intergenic_region		:n.73277496T>C	rs1818587	0.84345	0.791618
		12	73277611	T	C	0.99949	0.0409	-6.1629	7.422e-10	-0.006643	intergenic_region		:n.73277611T>C	rs1818586	0.841853	0.790539
		12	73277800	A	G	0.99939	0.04106	-6.1518	7.959e-10	-0.00662	intergenic_region		:n.73277800A>G	rs7308913	0.84345	0.791826
		12	73278921	G	A	0.9997	0.04074	-6.2109	5.48e-10	-0.006749	intergenic_region		:n.73278921G>A	rs1402194	0.8127	0.76539
		12	73279165	A	G	0.99959	0.04085	-6.171	7.056e-10	-0.006681	intergenic_region		:n.73279165A>G	rs1520563	0.784345	0.741916
		12	73279623	A	G	0.9999	0.04084	-6.1982	5.94e-10	-0.006718	intergenic_region		:n.73279623A>G	rs4760875	0.818291	0.770472
		12	73280390	A	T	0.9999	0.04084	-6.1805	6.643e-10	-0.006682	intergenic_region		:n.73280390A>T	rs2063859	0.84345	0.791694
		12	73280778	A	C	0.9999	0.04079	-6.1983	5.935e-10	-0.006723	intergenic_region		:n.73280778A>C	rs1400061	0.8127	0.766128
		12	73281141	G	A	0.9998	0.04084	-6.1945	6.083e-10	-0.006715	intergenic_region		:n.73281141G>A	rs1400060	0.8127	0.765623
		12	73281280	C	T	0.9999	0.04079	-6.2063	5.644e-10	-0.00674	intergenic_region		:n.73281280C>T	rs7295130	0.812899	0.765724
		12	73281444	T	C	1	0.04088	-6.1916	6.194e-10	-0.006708	intergenic_region		:n.73281444T>C	rs7311500	0.813498	0.76569
		12	73282116	C	T	0.9997	0.04069	-6.2142	5.367e-10	-0.006756	intergenic_region		:n.73282116C>T	rs4760777	0.778754	0.737459
		12	73282714	G	C	0.9998	0.04094	-6.1898	6.264e-10	-0.006703	intergenic_region		:n.73282714G>C	rs10735974	0.84345	0.792339
		12	73282942	T	C	0.9997	0.0409	-6.1867	6.388e-10	-0.006694	intergenic_region		:n.73282942T>C	rs10785012	0.813299	0.764868
		12	73282952	C	T	0.9999	0.04104	-6.1736	6.938e-10	-0.006669	intergenic_region		:n.73282952C>T	rs10785013	0.813299	0.765077
		12	73283037	C	G	1	0.04109	-6.1686	7.159e-10	-0.00666	intergenic_region		:n.73283037C>G	rs10748219	0.770767	0.730799
		12	73283512	G	A	0.99949	0.04106	-6.1775	6.77e-10	-0.006673	intergenic_region		:n.73283512G>A	rs10879580	0.81849	0.774638
		12	73289647	C	T	0.9998	0.04099	-6.1852	6.451e-10	-0.006694	intergenic_region		:n.73289647C>T	rs6582135	0.81849	0.771272
		12	73289710	A	G	1	0.04109	-6.1779	6.752e-10	-0.006679	intergenic_region		:n.73289710A>G	rs7307280	0.81849	0.771503
		12	73290184	A	G	1	0.04114	-6.1721	7.005e-10	-0.006669	intergenic_region		:n.73290184A>G	rs7975430	0.818291	0.769437
		12	73290200	G	A	1	0.04104	-6.1806	6.638e-10	-0.006686	intergenic_region		:n.73290200G>A	rs7975726	0.81869	0.769766
		12	73290559	A	C	1	0.04104	-6.1806	6.638e-10	-0.006686	intergenic_region		:n.73290559A>C	rs1520560	0.817891	0.770765
		12	73290787	G	C	1	0.04104	-6.1806	6.638e-10	-0.006686	intergenic_region		:n.73290787G>C	rs1520561	0.818091	0.771468
		12	73290808	A	C	1	0.04104	-6.1806	6.638e-10	-0.006686	intergenic_region		:n.73290808A>C	rs1520562	0.81849	0.771409
		12	73291532	T	C	1	0.04104	-6.1806	6.638e-10	-0.006686	intergenic_region		:n.73291532T>C	rs925998	0.81889	0.770705
		12	73291546	C	T	1	0.04109	-6.1779	6.752e-10	-0.006679	intergenic_region		:n.73291546C>T	rs7315770	0.784744	0.742865
		12	73291957	C	A	1	0.04109	-6.1779	6.752e-10	-0.006679	intergenic_region		:n.73291957C>A	rs1402187	0.81849	0.77162
		12	73293854	T	C	1	0.04114	-6.1714	7.035e-10	-0.006668	intergenic_region		:n.73293854T>C	rs7953870	0.818091	0.769108
		12	73293856	C	T	1	0.04114	-6.1714	7.035e-10	-0.006668	intergenic_region		:n.73293856C>T	rs7967129	0.816494	0.769158
		12	73294167	T	C	1	0.04175	-6.1132	1.013e-09	-0.006555	intergenic_region		:n.73294167T>C	rs1829546	0.81849	0.770944
		12	73294478	C	A	0.9998	0.0411	-6.1768	6.801e-10	-0.006678	intergenic_region		:n.73294478C>A	rs6421238	0.81849	0.771108
		12	73294680	T	C	1	0.04154	-6.1351	8.837e-10	-0.006602	intergenic_region		:n.73294680T>C	rs6421239	0.81869	0.771092
		12	73296276	T	C	1	0.04104	-6.1806	6.638e-10	-0.006686	intergenic_region		:n.73296276T>C	rs11179601	0.769968	0.726173
		12	73297075	A	G	0.9999	0.04099	-6.184	6.498e-10	-0.006693	intergenic_region		:n.73297075A>G	rs1915295	0.81869	0.771026
		12	73298719	G	T	1	0.04114	-6.1735	6.944e-10	-0.00667	intergenic_region		:n.73298719G>T	rs1402188	0.81849	0.770952
		12	73312494	A	G	1	0.02209	5.7757	7.896e-09	0.008506	intergenic_region		:n.73312494A>G	rs11613939	0.0609026	0.0862807
		12	73314968	A	G	0.9999	0.02204	5.7835	7.539e-09	0.008526	intergenic_region		:n.73314968A>G	rs74819152	0.0611022	0.0874685
		12	73367427	G	A	1	0.02224	-5.7436	9.543e-09	-0.008432	intergenic_region		:n.73367427G>A	rs10879586	0.89976	0.87919
		12	73966995	T	C	1	0.02326	5.5595	2.776e-08	0.007944	intergenic_region		:n.73966995T>C	rs12819307	0.0958466	0.121149
		12	73973198	A	C	1	0.02351	5.5232	3.413e-08	0.007853	intergenic_region		:n.73973198A>C	rs12822856	0.0954473	0.120871
		12	73993697	C	T	1	0.02331	5.5536	2.87e-08	0.007927	intergenic_region		:n.73993697C>T	rs7957083	0.165735	0.182608
		12	73994901	C	A	1	0.02321	5.5666	2.666e-08	0.007962	intergenic_region		:n.73994901C>A	rs10879722	0.196486	0.201752
		12	74006988	A	G	1	0.02291	5.6135	2.037e-08	0.008078	intergenic_region		:n.74006988A>G	rs12825417	0.165136	0.184416
		12	74009120	T	C	1	0.02285	5.6146	2.024e-08	0.008088	intergenic_region		:n.74009120T>C	rs12817026	0.0950479	0.121647
		12	74010931	C	T	1	0.02986	-6.1534	7.878e-10	-0.007776	intergenic_region		:n.74010931C>T	rs7978731	0.730431	0.718633
		12	74016238	G	A	1	0.02133	5.8764	4.329e-09	0.008763	intergenic_region		:n.74016238G>A	rs34139629	0.0283546	0.0421005
		12	74023303	G	A	1	0.02285	5.6204	1.957e-08	0.008096	intergenic_region		:n.74023303G>A	rs12815445	0.090655	0.120626
		12	74023842	C	T	1	0.0228	5.6285	1.867e-08	0.008116	intergenic_region		:n.74023842C>T	rs12816220	0.16254	0.182923
		12	74027015	A	G	0.9999	0.02281	5.6285	1.868e-08	0.008116	intergenic_region		:n.74027015A>G	rs12099629	0.16254	0.182481
		12	74027149	A	G	1	0.02214	5.7252	1.064e-08	0.008367	intergenic_region		:n.74027149A>G	rs73178582	0.0521166	0.0706057
		12	74027316	G	A	0.9999	0.02281	5.6261	1.894e-08	0.008112	intergenic_region		:n.74027316G>A	rs12818625	0.090655	0.1209
		12	74027942	A	T	1	0.02275	5.6355	1.793e-08	0.008134	intergenic_region		:n.74027942A>T	rs10879726	0.16234	0.182589
		12	74030370	T	C	1	0.02296	5.5996	2.206e-08	0.00805	intergenic_region		:n.74030370T>C	rs11179881	0.208466	0.217262
		12	74032706	A	G	1	0.0228	5.6201	1.961e-08	0.008104	intergenic_region		:n.74032706A>G	rs7964532	0.208466	0.217415
		12	74033803	T	C	1	0.02285	5.6146	2.024e-08	0.008088	intergenic_region		:n.74033803T>C	rs12825327	0.165335	0.182712
		12	74046113	C	T	1	0.0191	6.2175	5.255e-10	0.009733	intergenic_region		:n.74046113C>T	rs7488731	0.164337	0.164824
		12	74047295	C	T	1	0.01849	6.3278	2.596e-10	0.01006	intergenic_region		:n.74047295C>T	rs11612356	0.178115	0.174859
		12	74047688	A	G	0.9999	0.01839	6.3448	2.324e-10	0.01011	intergenic_region		:n.74047688A>G	rs7132876	0.164137	0.164485
		12	74051690	T	C	1	0.01762	6.5013	8.351e-11	0.01057	intergenic_region		:n.74051690T>C	rs7956698	0.0373403	0.0393065
		12	74051827	C	T	1	0.01838	6.3265	2.617e-10	0.01005	intergenic_region		:n.74051827C>T	rs7305291	0.164537	0.164157
		12	74054898	C	T	0.9999	0.01793	6.4409	1.244e-10	0.01038	intergenic_region		:n.74054898C>T	rs7961086	0.0756789	0.0902092
		12	74059045	G	A	0.9997	0.01834	6.3564	2.157e-10	0.01014	intergenic_region		:n.74059045G>A	rs12322574	0.164137	0.164508
		12	74059345	C	A	1	0.01849	6.3278	2.596e-10	0.01006	intergenic_region		:n.74059345C>A	rs76884734	0.176917	0.17278
		12	74060475	G	A	1	0.01849	6.3278	2.596e-10	0.01006	intergenic_region		:n.74060475G>A	rs79896995	0.164537	0.165161
		12	74062770	G	T	1	0.01828	6.3641	2.051e-10	0.01017	intergenic_region		:n.74062770G>T	rs35932163	0.164137	0.164358
		12	74065828	G	A	1	0.01854	6.3136	2.845e-10	0.01002	intergenic_region		:n.74065828G>A	rs35943278	0.166733	0.167087
		12	74068332	A	G	1	0.01849	6.3278	2.596e-10	0.01006	intergenic_region		:n.74068332A>G	rs12306748	0.164337	0.164404
		12	74068590	G	A	1	0.01849	6.3278	2.596e-10	0.01006	intergenic_region		:n.74068590G>A	rs12824038	0.177316	0.171991
		12	74070821	T	G	1	0.01849	6.3278	2.596e-10	0.01006	intergenic_region		:n.74070821T>G	rs67360667	0.164537	0.164191
		12	74071283	T	C	0.9998	0.01829	6.3687	1.992e-10	0.01017	intergenic_region		:n.74071283T>C	rs12306095	0.164537	0.163943
		12	74071752	C	A	1	0.01849	6.3278	2.596e-10	0.01006	intergenic_region		:n.74071752C>A	rs11179902	0.164537	0.164499
		12	74072555	T	C	1	0.01849	6.3278	2.596e-10	0.01006	intergenic_region		:n.74072555T>C	rs28535105	0.179113	0.175183
		12	74072845	G	A	1	0.01798	6.413	1.493e-10	0.0103	intergenic_region		:n.74072845G>A	rs12301346	0.145966	0.149485
		12	74076854	G	A	1	0.01849	6.3278	2.596e-10	0.01006	intergenic_region		:n.74076854G>A	rs12298956	0.178315	0.175209
		12	74077721	T	G	1	0.01788	6.451	1.163e-10	0.01042	intergenic_region		:n.74077721T>G	rs10400493	0.145966	0.149213
		12	74077971	C	G	1	0.01849	6.3278	2.596e-10	0.01006	intergenic_region		:n.74077971C>G	rs10400449	0.164537	0.164412
		12	74078606	G	C	1	0.01849	6.3278	2.596e-10	0.01006	intergenic_region		:n.74078606G>C	rs7966438	0.164337	0.164498
		12	74079781	A	G	1	0.01849	6.3278	2.596e-10	0.01006	intergenic_region		:n.74079781A>G	rs35402523	0.164736	0.164327
		12	74082996	T	C	1	0.01788	6.451	1.163e-10	0.01042	intergenic_region		:n.74082996T>C	rs7979401	0.145767	0.149101
		12	74084313	C	T	1	0.01849	6.3278	2.596e-10	0.01006	intergenic_region		:n.74084313C>T	rs11179905	0.18151	0.177428
		12	74086122	C	A	1	0.01849	6.3278	2.596e-10	0.01006	intergenic_region		:n.74086122C>A	rs58561779	0.164337	0.164306
		12	74091766	C	A	1	0.01849	6.3278	2.596e-10	0.01006	intergenic_region		:n.74091766C>A	rs11504320	0.164537	0.164357
		12	74093862	G	T	1	0.01854	6.3015	3.073e-10	0.009975	intergenic_region		:n.74093862G>T	rs35032531	0.175919	0.172785
		12	74094027	T	C	0.9997	0.01778	6.449	1.179e-10	0.01041	intergenic_region		:n.74094027T>C	rs34373956	0.145767	0.149178
		12	74094647	C	T	0.9999	0.01849	6.3107	2.898e-10	0.01	intergenic_region		:n.74094647C>T	rs35919604	0.18151	0.17712
		12	74095458	A	G	0.9999	0.01839	6.3441	2.336e-10	0.01011	intergenic_region		:n.74095458A>G	rs753043	0.166334	0.165177
		12	74096869	G	C	1	0.01788	6.451	1.163e-10	0.01042	intergenic_region		:n.74096869G>C	rs12316804	0.145567	0.149014
		12	74097824	G	A	0.9999	0.01773	6.4758	9.883e-11	0.0105	intergenic_region		:n.74097824G>A	rs12817719	0.145367	0.153135
		12	74100153	C	G	1	0.01849	6.3278	2.596e-10	0.01006	intergenic_region		:n.74100153C>G	rs35148762	0.167133	0.166494
		12	74101802	G	T	1	0.01849	6.3278	2.596e-10	0.01006	intergenic_region		:n.74101802G>T	rs11179918	0.164537	0.163198
		12	74104056	T	A	1	0.01788	6.451	1.163e-10	0.01042	intergenic_region		:n.74104056T>A	rs11179919	0.140375	0.147228
		12	74104984	T	C	1	0.01788	6.451	1.163e-10	0.01042	intergenic_region		:n.74104984T>C	rs34835353	0.0764776	0.0896599
		12	74107427	C	A	1	0.01854	6.3181	2.762e-10	0.01003	intergenic_region		:n.74107427C>A	rs34077145	0.167332	0.165889
		12	74108243	G	A	1	0.01793	6.4409	1.243e-10	0.01038	intergenic_region		:n.74108243G>A	rs12302274	0.145767	0.148988
		12	74111751	T	C	1	0.01793	6.4409	1.243e-10	0.01038	intergenic_region		:n.74111751T>C	rs11179922	0.140375	0.146998
		12	74114053	G	A	1	0.01854	6.3181	2.762e-10	0.01003	intergenic_region		:n.74114053G>A	rs12811779	0.164137	0.163794
		12	74115503	A	G	1	0.01854	6.3181	2.762e-10	0.01003	intergenic_region		:n.74115503A>G	rs1357242	0.169928	0.168834
		12	74116087	C	T	1	0.01854	6.3181	2.762e-10	0.01003	intergenic_region		:n.74116087C>T	rs73176801	0.167332	0.16588
		12	74118598	A	C	1	0.01854	6.3181	2.762e-10	0.01003	intergenic_region		:n.74118598A>C	rs6582209	0.164137	0.163753
		12	74124459	G	T	1	0.01793	6.4409	1.243e-10	0.01038	intergenic_region		:n.74124459G>T	rs2140081	0.145767	0.148425
		12	74124460	G	T	1	0.01793	6.4409	1.243e-10	0.01038	intergenic_region		:n.74124460G>T	rs2140080	0.145767	0.148402
		12	74126660	C	T	1	0.01788	6.4491	1.178e-10	0.01041	intergenic_region		:n.74126660C>T	rs71458170	0.0758786	0.0893192
		12	74126874	C	G	0.99929	0.01748	6.5545	5.863e-11	0.01073	intergenic_region		:n.74126874C>G	rs71458171	0.14357	0.144196
		12	74128276	A	G	1	0.01854	6.3181	2.762e-10	0.01003	intergenic_region		:n.74128276A>G	rs12306576	0.165335	0.164069
		12	74128939	A	T	1	0.01854	6.3181	2.762e-10	0.01003	intergenic_region		:n.74128939A>T	rs12308246	0.164736	0.164288
		12	74129198	A	C	1	0.03438	5.6001	2.2e-08	0.006615	intergenic_region		:n.74129198A>C	rs12308392	0.279952	0.268923
		12	74134151	C	A	1	0.01788	6.4507	1.166e-10	0.01041	intron_variant	LOC100507377	NR_038300.1:n.698-935G>T	rs66791065	0.145966	0.14894
		12	74135050	C	T	0.9999	0.03444	5.5829	2.428e-08	0.00658	intron_variant	LOC100507377	NR_038300.1:n.698-1834G>A	rs11179933	0.280351	0.268844
		12	74136615	T	A	0.99695	0.03383	5.6656	1.506e-08	0.006752	intron_variant	LOC100507377	NR_038300.1:n.698-3399A>T	rs1357238	0.25639	0.252048
		12	74142660	C	T	1	0.01793	6.4409	1.243e-10	0.01038	intron_variant	LOC100507377	NR_038300.1:n.697+8342G>A	rs12309949	0.147364	0.152728
		12	74143734	C	T	1	0.03438	5.6001	2.2e-08	0.006615	intron_variant	LOC100507377	NR_038300.1:n.697+7268G>A	rs7965092	0.280751	0.269071
		12	74144752	T	C	1	0.01793	6.4409	1.243e-10	0.01038	intron_variant	LOC100507377	NR_038300.1:n.697+6250A>G	rs17113075	0.0756789	0.0894587
		12	74146957	T	C	1	0.01798	6.429	1.344e-10	0.01035	intron_variant	LOC100507377	NR_038300.1:n.697+4045A>G	rs12833562	0.148562	0.150896
		12	74147504	T	C	1	0.01793	6.4409	1.243e-10	0.01038	intron_variant	LOC100507377	NR_038300.1:n.697+3498A>G	rs11179941	0.145966	0.149116
		12	74148011	A	G	1	0.03438	5.6001	2.2e-08	0.006615	intron_variant	LOC100507377	NR_038300.1:n.697+2991T>C	rs11179943	0.280551	0.268588
		12	74152752	G	A	1	0.01869	6.2679	3.813e-10	0.009913	intron_variant	LOC100507377	NR_038300.1:n.649-1702C>T	rs11615059	0.105431	0.155702
		12	74158666	C	T	1	0.01869	6.2679	3.813e-10	0.009913	intron_variant	LOC100507377	NR_038300.1:n.554-782G>A	rs36066799	0.175919	0.215105
		12	74158735	G	A	0.9999	0.01925	6.1622	7.456e-10	0.009612	intron_variant	LOC100507377	NR_038300.1:n.554-851C>T	rs34876553	0.175919	0.215602
		12	74161891	T	A	0.9999	0.01864	6.2772	3.593e-10	0.00994	intron_variant	LOC100507377	NR_038300.1:n.554-4007A>T	rs7309834	0.176518	0.215299
		12	74163523	T	C	1	0.01869	6.2679	3.813e-10	0.009913	intron_variant	LOC100507377	NR_038300.1:n.554-5639A>G	rs11179954	0.176518	0.215538
		12	74168440	A	G	1	0.01874	6.2591	4.035e-10	0.009887	intron_variant	LOC100507377	NR_038300.1:n.554-10556T>C	rs11179958	0.176518	0.215013
		12	74171515	C	T	1	0.03443	5.5658	2.678e-08	0.00656	intron_variant	LOC100507377	NR_038300.1:n.554-13631G>A	rs6582210	0.283347	0.311275
		12	74178120	G	T	0.99624	0.01876	6.2645	3.896e-10	0.009908	intron_variant	LOC100507377	NR_038300.1:n.553+15954C>A	rs12301650	0.198682	0.227727
		12	74178154	T	C	0.99624	0.01876	6.2645	3.896e-10	0.009908	intron_variant	LOC100507377	NR_038300.1:n.553+15920A>G	rs12308666	0.198682	0.262443
		12	74178871	C	T	1	0.02336	5.5486	2.954e-08	0.007908	intron_variant	LOC100507377	NR_038300.1:n.553+15203G>A	rs34948101	0.105431	0.155745
		12	74182310	A	G	1	0.01874	6.2578	4.066e-10	0.009884	intron_variant	LOC100507377	NR_038300.1:n.553+11764T>C	rs12322717	0.176118	0.21561
		12	74186365	C	T	1	0.01727	6.5445	6.265e-11	0.01077	intron_variant	LOC100507377	NR_038300.1:n.553+7709G>A	rs58259951	0.104034	0.156035
		12	84678191	T	C	1	0.01061	6.4909	8.945e-11	0.01368	intergenic_region		:n.84678191T>C	rs183703439	0.00119808	0.000484684
		12	87137445	T	C	0.9998	0.01123	6.264	3.91e-10	0.01263	intergenic_region		:n.87137445T>C	rs186300097	0.000998403	0.000390778
		12	89750444	T	C	1	0.01097	6.3114	2.884e-10	0.0131	intergenic_region		:n.89750444T>C	rs181840520	0.000798722	0.000419842
		12	132189724	C	T	0.99878	0.01368	5.5132	3.613e-08	0.01024	intergenic_region		:n.132189724C>T	rs548216416	0.00259585	0.000453221
		13	21814385	C	T	1	0.01016	6.6517	3.052e-11	0.01425	intergenic_region		:n.21814385C>T	rs368788412	0.00179712	0.000419707
		13	26389505	G	A	1	0.01011	8.9889	2.956e-19	0.01928	intron_variant	CDK8	NM_001260.2:c.647-3862G>A	rs147493176	0.00199681	0.000452576
		13	26864004	G	A	1	0.01102	6.3258	2.628e-10	0.01292	intergenic_region		:n.26864004G>A	rs142520162	0.00239617	0.000355228
		13	30752585	C	T	1	0.02174	5.7644	8.44e-09	0.008427	intron_variant	ALOX5AP	NM_001204406.1:c.412+463C>T	rs117957618	0.00798722	0.00242139
		13	33129615	G	A	1	0.01717	6.6993	2.208e-11	0.01115	synonymous_variant	STARD13	NM_178006.3:p.His354His/c.1062C>T	rs146699264	0.00399361	0.00120996
		13	33154561	T	C	1	0.01762	6.5854	4.769e-11	0.01083	intron_variant	STARD13	NM_178006.3:c.323+10776A>G	rs149278039	0.00439297	0.0012601
		13	33159010	C	T	1	0.01691	6.7313	1.775e-11	0.01129	intron_variant	STARD13	NM_178006.3:c.323+6327G>A	rs148473112	0.00459265	0.00116212
		13	39265639	G	A	1	0.01239	5.8653	4.629e-09	0.01133	intergenic_region		:n.39265639G>A	rs118184708	0.00299521	0.00171333
		13	39893561	G	A	1	0.01417	5.4946	4.014e-08	0.009905	intergenic_region		:n.39893561G>A	rs150350054	0.00219649	0.00058117
		13	39897167	A	G	0.9999	0.01361	5.6728	1.445e-08	0.0105	intergenic_region		:n.39897167A>G	rs189293440	0.00219649	0.000549096
		13	39897395	T	C	1	0.01366	5.6627	1.532e-08	0.01046	intergenic_region		:n.39897395T>C	rs148908125	0.00938498	0.00827194
		13	39897519	T	A	1	0.01366	5.6627	1.532e-08	0.01046	intergenic_region		:n.39897519T>A	rs185999433	0.00219649	0.000548706
		13	39904174	T	C	1	0.01386	5.5831	2.426e-08	0.0102	intergenic_region		:n.39904174T>C	rs186779263	0.00199681	0.000549202
		13	39904487	C	T	1	0.01386	5.5831	2.426e-08	0.0102	intergenic_region		:n.39904487C>T	rs182434724	0.00339457	0.000582411
		13	39908016	G	T	1	0.01386	-5.5831	2.426e-08	-0.0102	intergenic_region		:n.39908016G>T	rs4353382	0.951278	0.958823
		13	39915262	G	T	1	0.01381	5.6231	1.927e-08	0.01033	intergenic_region		:n.39915262G>T	rs543585431	0.00199681	0.000516796
		13	39916765	G	A	1	0.01381	5.6231	1.927e-08	0.01033	intergenic_region		:n.39916765G>A	rs139154099	0.00199681	0.000516963
		13	39917167	G	A	1	0.01381	5.6231	1.927e-08	0.01033	intergenic_region		:n.39917167G>A	rs180892259	0.00199681	0.000484997
		13	39917291	T	G	1	0.01381	5.6231	1.927e-08	0.01033	intergenic_region		:n.39917291T>G	rs150173918	0.00199681	0.00051703
		13	39919819	A	G	1	0.01381	5.6231	1.927e-08	0.01033	intergenic_region		:n.39919819A>G	rs187037826	0.00199681	0.000516929
		13	39920429	T	C	1	0.01381	5.6231	1.927e-08	0.01033	intergenic_region		:n.39920429T>C	rs191882133	0.00199681	0.000517498
		13	39921332	A	G	1	0.01381	5.6231	1.927e-08	0.01033	intergenic_region		:n.39921332A>G	rs188177692	0.00199681	0.000549557
		13	39925552	T	G	0.9999	0.01376	5.6352	1.796e-08	0.01037	intergenic_region		:n.39925552T>G	rs184971805	0.00199681	0.00054867
		13	39925581	T	A	1	0.01381	5.6231	1.927e-08	0.01033	intergenic_region		:n.39925581T>A	rs189851460	0.00199681	0.000548777
		13	39926018	C	T	1	0.01381	5.6231	1.927e-08	0.01033	intergenic_region		:n.39926018C>T	rs145591328	0.00239617	0.000548954
		13	39926420	G	A	1	0.01381	5.6231	1.927e-08	0.01033	intergenic_region		:n.39926420G>A	rs143058774	0.00219649	0.000549628
		13	39926915	C	T	1	0.01381	5.6231	1.927e-08	0.01033	intergenic_region		:n.39926915C>T	rs191418382	0.00199681	0.000548989
		13	40468806	A	G	0.9999	0.03347	5.7624	8.54e-09	0.006825	intron_variant	LINC00598	NR_024507.2:n.367+1190T>C	rs78755252	0.00559105	0.00135571
		13	54098169	G	A	1	0.01376	5.6102	2.076e-08	0.01039	intergenic_region		:n.54098169G>A	rs142950874	0.00359425	0.00074347
		13	54269072	C	T	0.9999	0.01402	5.5843	2.409e-08	0.01029	intergenic_region		:n.54269072C>T	rs574103134	0.000399361	0.000742702
		13	60069165	A	G	1	0.0127	5.8328	5.623e-09	0.01111	intron_variant	DIAPH3	NM_001042517.1:c.495+24463T>C	rs566724423	0.000998403	0.000355435
		13	65523690	C	T	1	0.01051	6.535	6.675e-11	0.01378	intergenic_region		:n.65523690C>T	rs146134601	0.00319489	0.000290698
		13	68116306	A	C	1	0.01376	5.5246	3.387e-08	0.0102	intergenic_region		:n.68116306A>C	rs113225050	0.0255591	0.0247077
		13	68117343	T	C	1	0.01371	5.5372	3.153e-08	0.01024	intergenic_region		:n.68117343T>C	rs113147388	0.0255591	0.0250361
		13	68119481	A	G	0.9999	0.01371	5.537	3.156e-08	0.01024	intergenic_region		:n.68119481A>G	rs79431141	0.0253594	0.0246463
		13	68128816	T	C	1	0.01356	5.5767	2.516e-08	0.01037	intergenic_region		:n.68128816T>C	rs192268315	0.00239617	0.000678163
		13	68135342	A	G	0.9999	0.01366	5.5499	2.932e-08	0.01029	intergenic_region		:n.68135342A>G	rs113374006	0.0159744	0.0146146
		13	68137618	G	C	1	0.01224	5.9175	3.378e-09	0.01156	intergenic_region		:n.68137618G>C	rs143987766	0.0159744	0.0151809
		13	68139814	A	T	1	0.01361	5.562	2.736e-08	0.01033	intergenic_region		:n.68139814A>T	rs191034739	0.00319489	0.0017151
		13	68148419	T	C	1	0.01361	5.5605	2.76e-08	0.01032	intergenic_region		:n.68148419T>C	rs111833552	0.0383387	0.0315691
		13	68152051	A	G	1	0.01361	5.562	2.736e-08	0.01033	intergenic_region		:n.68152051A>G	rs148458199	0.00319489	0.00171211
		13	68154578	A	G	1	0.01371	5.5372	3.153e-08	0.01024	intergenic_region		:n.68154578A>G	rs76538044	0.053115	0.0526724
		13	68161026	A	G	1	0.01361	5.562	2.736e-08	0.01033	intergenic_region		:n.68161026A>G	rs185249201	0.00299521	0.00168492
		13	68161660	T	C	0.99909	0.01352	5.5358	3.178e-08	0.01024	intergenic_region		:n.68161660T>C	rs139923634	0.0155751	0.017407
		13	68162775	A	T	1	0.01371	5.5372	3.153e-08	0.01024	intergenic_region		:n.68162775A>T	rs9919864	0.0740815	0.0684435
		13	68163642	A	C	1	0.01361	5.562	2.736e-08	0.01033	intergenic_region		:n.68163642A>C	rs113564194	0.0215655	0.0204992
		13	68163664	C	T	1	0.01371	5.5372	3.153e-08	0.01024	intergenic_region		:n.68163664C>T	rs112986748	0.0547125	0.0547254
		13	68163877	T	G	1	0.01356	5.573	2.57e-08	0.01037	intergenic_region		:n.68163877T>G	rs111884578	0.0161741	0.0151672
		13	68163884	A	G	1	0.01356	5.573	2.57e-08	0.01037	intergenic_region		:n.68163884A>G	rs113340723	0.0215655	0.0205666
		13	68163903	C	A	1	0.01356	5.573	2.57e-08	0.01037	intergenic_region		:n.68163903C>A	rs115381510	0.0215655	0.0205502
		13	68166804	T	G	1	0.01361	5.562	2.736e-08	0.01033	intergenic_region		:n.68166804T>G	rs145401960	0.00319489	0.00168274
		13	68169039	T	C	1	0.01361	5.562	2.736e-08	0.01033	intergenic_region		:n.68169039T>C	rs111261897	0.0215655	0.0205409
		13	68170202	C	T	1	0.01361	5.562	2.736e-08	0.01033	intergenic_region		:n.68170202C>T	rs184306542	0.00319489	0.00164846
		13	68172575	G	A	1	0.01371	5.5372	3.153e-08	0.01024	intergenic_region		:n.68172575G>A	rs80354737	0.0884585	0.0805321
		13	68173418	G	A	1	0.01371	5.5368	3.16e-08	0.01024	intergenic_region		:n.68173418G>A	rs117379219	0.00339457	0.00178432
		13	68174273	T	G	1	0.01361	5.562	2.736e-08	0.01033	intergenic_region		:n.68174273T>G	rs149082042	0.00319489	0.00168013
		13	68175168	A	T	1	0.01371	5.5372	3.153e-08	0.01024	intergenic_region		:n.68175168A>T	rs7989840	0.0742812	0.0821798
		13	68175533	A	G	1	0.01351	5.5895	2.338e-08	0.01042	intergenic_region		:n.68175533A>G	rs118109652	0.00319489	0.000678865
		13	68177158	C	G	1	0.01371	5.5372	3.153e-08	0.01024	intergenic_region		:n.68177158C>G	rs78968612	0.0900559	0.0825733
		13	68177905	A	G	1	0.01361	5.562	2.736e-08	0.01033	intergenic_region		:n.68177905A>G	rs140135407	0.0159744	0.0152122
		13	68178316	G	A	1	0.01361	5.562	2.736e-08	0.01033	intergenic_region		:n.68178316G>A	rs146400472	0.00359425	0.00113166
		13	68178780	T	C	1	0.01361	5.562	2.736e-08	0.01033	intergenic_region		:n.68178780T>C	rs139541616	0.00319489	0.00167937
		13	68182567	T	G	1	0.01361	5.562	2.736e-08	0.01033	intergenic_region		:n.68182567T>G	rs146389325	0.00319489	0.00168514
		13	68182579	C	A	1	0.01361	5.562	2.736e-08	0.01033	intergenic_region		:n.68182579C>A	rs139426018	0.00359425	0.00168744
		13	68182833	A	G	1	0.01371	5.5372	3.153e-08	0.01024	intergenic_region		:n.68182833A>G	rs77352914	0.0882588	0.0801801
		13	68184115	C	T	1	0.01386	5.4899	4.121e-08	0.0101	intergenic_region		:n.68184115C>T	rs147801887	0.00279553	0.00071133
		13	68186618	T	C	1	0.01366	5.5309	3.268e-08	0.01021	intergenic_region		:n.68186618T>C	rs140652872	0.00319489	0.00168078
		13	68187580	C	G	1	0.01371	5.5381	3.136e-08	0.01024	intergenic_region		:n.68187580C>G	rs78777061	0.086861	0.0795182
		13	68188287	C	T	1	0.01361	5.5387	3.125e-08	0.01024	intergenic_region		:n.68188287C>T	rs139604514	0.00339457	0.0018746
		13	68190207	T	C	1	0.01371	5.5381	3.136e-08	0.01024	intergenic_region		:n.68190207T>C	rs113589818	0.0391374	0.0387499
		13	68190215	G	A	1	0.01376	5.5279	3.323e-08	0.01021	intergenic_region		:n.68190215G>A	rs77515731	0.0844649	0.0765174
		13	68191267	T	C	1	0.01366	5.5469	2.983e-08	0.01028	intergenic_region		:n.68191267T>C	rs192337404	0.00319489	0.00167915
		13	68195232	A	G	0.9999	0.01397	5.4721	4.556e-08	0.01004	intergenic_region		:n.68195232A>G	rs150782612	0.00319489	0.00171111
		13	68195828	T	G	1	0.01402	5.4629	4.799e-08	0.01	intergenic_region		:n.68195828T>G	rs142635749	0.00319489	0.00171388
		13	68199392	C	T	1	0.01402	5.4629	4.799e-08	0.01	intergenic_region		:n.68199392C>T	rs117779233	0.00319489	0.00171089
		13	68203108	A	G	1	0.01402	5.4629	4.799e-08	0.01	intergenic_region		:n.68203108A>G	rs141433956	0.00279553	0.00171244
		13	68208325	C	T	0.9999	0.01397	5.4745	4.496e-08	0.01004	intergenic_region		:n.68208325C>T	rs141536261	0.00319489	0.00182717
		13	68213294	C	T	1	0.01397	5.4818	4.315e-08	0.01006	intergenic_region		:n.68213294C>T	rs148560719	0.00259585	0.00164718
		13	68217007	G	C	0.9999	0.01392	5.492	4.073e-08	0.01009	intergenic_region		:n.68217007G>C	rs150434981	0.0133786	0.0137036
		13	68224106	T	C	1	0.01386	5.5011	3.868e-08	0.01013	intergenic_region		:n.68224106T>C	rs184292136	0.00259585	0.000710778
		13	68225655	A	C	1	0.01386	5.5011	3.868e-08	0.01013	intergenic_region		:n.68225655A>C	rs145056537	0.00259585	0.00161436
		13	68226199	T	G	1	0.01386	5.5011	3.868e-08	0.01013	intergenic_region		:n.68226199T>G	rs117081439	0.00259585	0.00161394
		13	68230377	C	T	1	0.01397	5.4778	4.412e-08	0.01005	intergenic_region		:n.68230377C>T	rs148019683	0.00259585	0.00180832
		13	68230869	T	G	1	0.01381	5.5121	3.635e-08	0.01016	intergenic_region		:n.68230869T>G	rs141730625	0.00259585	0.000710686
		13	68240076	C	T	0.9999	0.01382	5.5133	3.612e-08	0.01017	intergenic_region		:n.68240076C>T	rs181764355	0.00259585	0.00158638
		13	68241428	C	T	1	0.01386	5.5011	3.868e-08	0.01013	intergenic_region		:n.68241428C>T	rs145367585	0.00259585	0.00161655
		13	68244280	A	T	1	0.01386	5.5011	3.868e-08	0.01013	intergenic_region		:n.68244280A>T	rs117918010	0.00259585	0.00161436
		13	68245790	G	A	1	0.01386	5.5011	3.868e-08	0.01013	intergenic_region		:n.68245790G>A	rs149084794	0.00259585	0.00161488
		13	68253986	G	C	1	0.01386	5.5011	3.868e-08	0.01013	intergenic_region		:n.68253986G>C	rs150222774	0.00259585	0.0016152
		13	68257769	A	G	1	0.01376	5.5261	3.357e-08	0.01021	intergenic_region		:n.68257769A>G	rs143276510	0.00798722	0.00706816
		13	68257879	A	G	1	0.01371	5.5359	3.176e-08	0.01024	intergenic_region		:n.68257879A>G	rs148336703	0.00798722	0.0068418
		13	68257890	T	C	1	0.01366	5.548	2.964e-08	0.01029	intergenic_region		:n.68257890T>C	rs140658048	0.0173722	0.0168452
		13	68257916	T	C	1	0.01366	5.548	2.964e-08	0.01029	intergenic_region		:n.68257916T>C	rs145752311	0.00798722	0.0068418
		13	68259445	C	T	1	0.01346	5.6158	2.01e-08	0.01053	intergenic_region		:n.68259445C>T	rs144498149	0.00259585	0.00200129
		13	68261781	T	A	1	0.01341	5.6272	1.882e-08	0.01057	intergenic_region		:n.68261781T>A	rs114692573	0.0151757	0.0145283
		13	68262392	T	C	1	0.01341	5.6272	1.882e-08	0.01057	intergenic_region		:n.68262392T>C	rs116632805	0.0123802	0.0121077
		13	68265953	T	A	1	0.01341	5.6272	1.882e-08	0.01057	intergenic_region		:n.68265953T>A	rs112314672	0.0121805	0.0121651
		13	68268142	C	T	1	0.01336	5.6371	1.777e-08	0.0106	intergenic_region		:n.68268142C>T	rs114141240	0.014976	0.0145926
		13	68268306	G	T	1	0.01341	5.6272	1.882e-08	0.01057	intergenic_region		:n.68268306G>T	rs115914917	0.0121805	0.0121328
		13	68268781	A	C	1	0.01341	5.6272	1.882e-08	0.01057	intergenic_region		:n.68268781A>C	rs114140066	0.0121805	0.0121549
		13	68268782	G	T	1	0.01341	5.6272	1.882e-08	0.01057	intergenic_region		:n.68268782G>T	rs115151598	0.0121805	0.0121612
		13	68274216	T	C	1	0.01346	5.6168	1.998e-08	0.01053	intergenic_region		:n.68274216T>C	rs74088953	0.00938498	0.00827568
		13	68274586	G	A	1	0.01346	5.6168	1.998e-08	0.01053	intergenic_region		:n.68274586G>A	rs145580755	0.00259585	0.00200297
		13	68274743	T	C	1	0.01346	5.6168	1.998e-08	0.01053	intergenic_region		:n.68274743T>C	rs112477327	0.014976	0.0144951
		13	68277427	G	A	1	0.01371	5.5597	2.773e-08	0.01033	intergenic_region		:n.68277427G>A	rs140935127	0.00299521	0.00220107
		13	68277637	T	C	1	0.01346	5.6168	1.998e-08	0.01053	intergenic_region		:n.68277637T>C	rs183386240	0.00259585	0.0020044
		13	68280509	A	C	0.9998	0.01341	5.6258	1.897e-08	0.01056	intergenic_region		:n.68280509A>C	rs78355519	0.014976	0.0145424
		13	68280596	A	T	1	0.01346	5.6168	1.998e-08	0.01053	intergenic_region		:n.68280596A>T	rs113175051	0.014976	0.0145349
		13	68281465	A	T	1	0.01346	5.6168	1.998e-08	0.01053	intergenic_region		:n.68281465A>T	rs114604228	0.014976	0.0144684
		13	68282630	T	C	1	0.01346	5.6168	1.998e-08	0.01053	intergenic_region		:n.68282630T>C	rs7319353	0.014976	0.0144511
		13	68286876	G	A	1	0.01346	5.6168	1.998e-08	0.01053	intergenic_region		:n.68286876G>A	rs7985645	0.014976	0.0145045
		13	68286899	A	G	1	0.01346	5.6168	1.998e-08	0.01053	intergenic_region		:n.68286899A>G	rs139567195	0.00259585	0.00200168
		13	68291687	C	A	1	0.01336	5.639	1.758e-08	0.01061	intergenic_region		:n.68291687C>A	rs111426499	0.014976	0.0145063
		13	68295703	A	G	1	0.01346	5.6168	1.998e-08	0.01053	intergenic_region		:n.68295703A>G	rs75608709	0.014976	0.0145157
		13	68296282	T	C	1	0.01346	5.6168	1.998e-08	0.01053	intergenic_region		:n.68296282T>C	rs78493934	0.014976	0.0144759
		13	68297592	C	T	1	0.01346	5.6168	1.998e-08	0.01053	intergenic_region		:n.68297592C>T	rs143404947	0.00259585	0.00197118
		13	68300257	A	G	0.99777	0.01359	5.5956	2.258e-08	0.01045	intergenic_region		:n.68300257A>G	rs77000545	0.0147764	0.0186528
		13	68301986	C	T	1	0.01356	5.596	2.252e-08	0.01045	intergenic_region		:n.68301986C>T	rs145886196	0.00259585	0.00206612
		13	68303336	T	C	1	0.01356	5.596	2.252e-08	0.01045	intergenic_region		:n.68303336T>C	rs7999202	0.0147764	0.0139508
		13	68304772	T	G	1	0.01356	5.596	2.252e-08	0.01045	intergenic_region		:n.68304772T>G	rs75547424	0.0147764	0.0140326
		13	68307452	A	T	1	0.01356	5.596	2.252e-08	0.01045	intergenic_region		:n.68307452A>T	rs551405064	0.00259585	0.00200258
		13	68309660	C	T	1	0.01356	5.596	2.252e-08	0.01045	intergenic_region		:n.68309660C>T	rs138783365	0.00259585	0.00201142
		13	68312088	G	A	1	0.01361	5.5848	2.402e-08	0.01041	intergenic_region		:n.68312088G>A	rs77707806	0.0147764	0.0139545
		13	68313588	G	A	1	0.01356	5.596	2.252e-08	0.01045	intergenic_region		:n.68313588G>A	rs149856287	0.00279553	0.00200479
		13	68315094	G	A	1	0.01356	5.596	2.252e-08	0.01045	intergenic_region		:n.68315094G>A	rs138710005	0.00259585	0.00200647
		13	68316099	C	T	1	0.01356	5.596	2.252e-08	0.01045	intergenic_region		:n.68316099C>T	rs113271225	0.0153754	0.0146973
		13	68316259	C	T	0.9999	0.01346	5.617	1.996e-08	0.01053	intergenic_region		:n.68316259C>T	rs148356614	0.00259585	0.00200595
		13	68318190	C	T	1	0.01356	5.596	2.252e-08	0.01045	intergenic_region		:n.68318190C>T	rs75995333	0.0153754	0.0147421
		13	68318276	A	G	0.9999	0.01346	5.6188	1.975e-08	0.01053	intergenic_region		:n.68318276A>G	rs112040042	0.0217652	0.0212139
		13	68319863	T	C	1	0.01356	5.596	2.252e-08	0.01045	intergenic_region		:n.68319863T>C	rs147026205	0.00259585	0.00200388
		13	68321499	T	C	1	0.01356	5.596	2.252e-08	0.01045	intergenic_region		:n.68321499T>C	rs183391724	0.00259585	0.00203686
		13	68326319	G	A	1	0.01356	5.596	2.252e-08	0.01045	intergenic_region		:n.68326319G>A	rs138518550	0.0147764	0.0140211
		13	68328948	A	G	1	0.01356	5.596	2.252e-08	0.01045	intergenic_region		:n.68328948A>G	rs145713713	0.00259585	0.00197449
		13	68333068	C	G	1	0.01356	5.596	2.252e-08	0.01045	intergenic_region		:n.68333068C>G	rs192124585	0.00219649	0.000684128
		13	68336303	A	G	1	0.01356	5.596	2.252e-08	0.01045	intergenic_region		:n.68336303A>G	rs145433754	0.00259585	0.00200181
		13	68337383	C	T	0.99949	0.01326	5.7008	1.227e-08	0.01081	intergenic_region		:n.68337383C>T	rs562106407	0.0145767	0.0141944
		13	68351327	C	A	1	0.01366	5.573	2.57e-08	0.01037	intergenic_region		:n.68351327C>A	rs112333056	0.0191693	0.0184382
		13	68358089	G	A	0.9999	0.01371	5.5547	2.854e-08	0.01032	intergenic_region		:n.68358089G>A	rs117533657	0.00259585	0.00201064
		13	68358992	A	G	0.9999	0.01361	5.5841	2.412e-08	0.01041	intergenic_region		:n.68358992A>G	rs111787513	0.0189696	0.0184345
		13	68359767	A	G	0.9997	0.01351	5.606	2.126e-08	0.01049	intergenic_region		:n.68359767A>G	rs191865448	0.00259585	0.000680669
		13	68359886	T	C	0.9998	0.01356	5.5954	2.26e-08	0.01045	intergenic_region		:n.68359886T>C	rs113106778	0.0155751	0.0147708
		13	68359944	A	C	1	0.01376	5.5091	3.698e-08	0.01014	intergenic_region		:n.68359944A>C	rs115476711	0.0301518	0.029974
		13	68360498	C	T	1	0.01366	5.573	2.57e-08	0.01037	intergenic_region		:n.68360498C>T	rs182111327	0.00259585	0.00064834
		13	68361974	T	C	1	0.01366	5.573	2.57e-08	0.01037	intergenic_region		:n.68361974T>C	rs138393349	0.00259585	0.00200336
		13	68362282	G	A	0.9999	0.01361	5.5851	2.398e-08	0.01041	intergenic_region		:n.68362282G>A	rs113238632	0.0191693	0.0184156
		13	79043060	G	A	1	0.0126	5.8397	5.394e-09	0.01129	intergenic_region		:n.79043060G>A	rs184494434	0.00119808	0.000258365
		13	79154867	T	C	1	0.0131	5.7295	1.037e-08	0.01086	intergenic_region		:n.79154867T>C	rs183588478	0.00159744	0.000226069
		13	92553134	A	G	0.9999	0.06562	5.5615	2.745e-08	0.004858	intron_variant	GPC5	NM_004466.5:c.1562-313148A>G	rs9523713	0.179712	0.241642
		13	92555871	T	C	0.9998	0.06583	5.5516	2.904e-08	0.004839	intron_variant	GPC5	NM_004466.5:c.1562-310411T>C	rs9523714	0.202476	0.258934
		13	92555882	A	C	0.9997	0.06559	5.5645	2.698e-08	0.004858	intron_variant	GPC5	NM_004466.5:c.1562-310400A>C	rs9584039	0.202077	0.258395
		13	92556340	T	G	0.9997	0.06574	5.5619	2.739e-08	0.004855	intron_variant	GPC5	NM_004466.5:c.1562-309942T>G	rs9523716	0.202875	0.258806
		13	92568483	A	T	0.9999	0.06562	5.5678	2.647e-08	0.004863	intron_variant	GPC5	NM_004466.5:c.1562-297799A>T	rs1855365	0.216653	0.270827
		13	92575535	G	A	1	0.06506	5.5973	2.236e-08	0.004905	intron_variant	GPC5	NM_004466.5:c.1562-290747G>A	rs9589581	0.185903	0.247084
		13	98606646	A	G	1	0.02067	7.6416	2.345e-14	0.01158	intergenic_region		:n.98606646A>G	rs138299390	0.00519169	0.00188055
		13	101381119	G	C	1	0.02021	6.1649	7.328e-10	0.009326	intron_variant	NALCN	NM_052867.2:c.292-2466C>G	rs144417148	0.00239617	0.00103439
		13	110690143	G	A	1	0.01087	6.3544	2.186e-10	0.01321	intron_variant	CARS2	NM_024537.3:c.394-2125C>T	rs185120086	0.00239617	0.000871924
		13	111294953	A	G	1	0.01341	5.5013	3.864e-08	0.01026	3_prime_UTR_variant	ARHGEF7	NM_001113511.2:c.*2621A>G	rs79176704	0.0157748	0.0317291
		14	35720118	C	T	1	0.013	5.5986	2.219e-08	0.01056	intron_variant	RALGAPA1	NM_001330075.1:c.2266+1570G>A	rs188188891	0.000798722	0.000290604
		14	42814877	T	A	0.99949	0.01433	5.4597	4.884e-08	0.009917	intergenic_region		:n.42814877T>A	rs192973048	0.000199681	0.00129603
		14	69868835	T	C	1	0.0132	5.8096	6.456e-09	0.01099	intergenic_region		:n.69868835T>C	rs147433705	0.00399361	0.000709998
		14	74492498	T	C	1	0.01051	6.3577	2.138e-10	0.01335	upstream_gene_variant	ISCA2	NM_194279.3:c.-1277T>C	rs143942101	0.00179712	0.00087153
		14	78725065	A	C	1	0.02407	5.4965	3.97e-08	0.007719	intron_variant	NRXN3	NM_001330195.1:c.2044+9926A>C	rs193248427	0.00299521	0.000872037
		14	82836816	G	T	1	0.01188	6.0533	1.471e-09	0.01193	intergenic_region		:n.82836816G>T	rs76659370	0.00139776	0.000873278
		14	89298130	A	T	1	0.0131	5.811	6.402e-09	0.01093	intron_variant	FOXN3	NM_001085471.1:c.681-17116T>A	rs145947253	0.00179712	0.000645578
		14	91870888	G	A	1	0.01823	6.407	1.552e-10	0.01021	intron_variant	FBLN5	NM_006329.3:c.1186-503C>T	rs929611	0.0796725	0.0555232
		14	100828073	C	G	0.99187	0.01024	-6.6043	4.201e-11	-0.01416	intron_variant	MEG3	NR_046473.1:n.111-635C>G	rs11624152	0.909345	0.888019
		14	101096946	C	G	1	0.0228	5.7341	1.009e-08	0.008356	intergenic_region		:n.101096946C>G	rs118032016	0.00519169	0.00119455
		15	36119529	A	C	0.9999	0.0127	5.7749	7.934e-09	0.01112	intergenic_region		:n.36119529A>C	rs149389411	0.213858	0.260426
		15	36121610	G	C	1	0.01285	5.7348	1.005e-08	0.01098	intergenic_region		:n.36121610G>C	rs16962562	0.227436	0.2594
		15	36363806	A	G	1	0.01767	6.3882	1.755e-10	0.01042	intergenic_region		:n.36363806A>G	rs185478299	0.00559105	0.00158197
		15	46335795	A	G	1	0.01117	6.452	1.156e-10	0.01328	intergenic_region		:n.46335795A>G	rs186850949	0.00199681	0.000258833
		15	46509164	T	C	1	0.01021	6.7197	1.921e-11	0.01444	intergenic_region		:n.46509164T>C	rs145231574	0.00219649	0.000225967
		15	54862995	T	C	1	0.01254	5.8431	5.287e-09	0.01119	intergenic_region		:n.54862995T>C	rs182735407	0.00279553	0.000775144
		15	69598377	C	T	1	0.0126	5.6715	1.455e-08	0.011	intron_variant	PCAT29	NR_126437.1:n.114+6064C>T	rs138541529	0.00638978	0.000968679
		15	84778564	C	T	1	0.01798	6.4573	1.116e-10	0.01042	intron_variant	ZNF592	NM_014630.2:c.-20+252C>T	rs75380520	0.00738818	0.00229343
		15	86433486	A	G	1	0.01006	6.7195	1.925e-11	0.01456	intron_variant	AGBL1	NM_152336.3:c.2555+35940A>G	rs142702174	0.000998403	0.000357421
		15	98023830	A	C	1	0.01234	6.0213	1.792e-09	0.0117	intergenic_region		:n.98023830A>C	rs117086236	0.00179712	0.000829628
		15	99585993	C	T	1	0.01397	5.6563	1.59e-08	0.01044	intron_variant	MEF2A	NM_001319206.1:c.-224-12437C>T	rs183735766	0.000798722	0.000809376
		15	99622850	C	T	0.9999	0.01412	5.6219	1.94e-08	0.01033	intron_variant	MEF2A	NM_001319206.1:c.-142-10128C>T	rs184301022	0.000998403	0.00072032
		15	99662879	C	T	1	0.01397	5.658	1.574e-08	0.01045	intron_variant	MEF2A	NM_001319206.1:c.259-8444C>T	rs76386929	0.000798722	0.00074251
		16	6324939	T	C	1	0.15495	5.4781	4.404e-08	0.003274	intron_variant	RBFOX1	NM_001308117.1:c.66+7882T>C	rs17223037	0.160343	0.148878
		16	17108267	A	G	1	0.02082	5.8722	4.44e-09	0.008894	3_prime_UTR_variant	XYLT1	NM_022166.3:c.*428T>C	rs116934543	0.00339457	0.000807129
		16	17114642	C	G	1	0.07862	5.8068	6.566e-09	0.004636	intron_variant	XYLT1	NM_022166.3:c.2557+3004G>C	rs77206123	0.0275559	0.00616885
		16	17115189	G	T	0.9999	0.07756	5.8565	4.88e-09	0.004703	intron_variant	XYLT1	NM_022166.3:c.2557+2457C>A	rs76227520	0.0273562	0.00646314
		16	17115589	G	A	1	0.07776	5.8495	5.087e-09	0.004693	intron_variant	XYLT1	NM_022166.3:c.2557+2057C>T	rs77613377	0.0273562	0.00611682
		16	17117072	A	T	1	0.07806	5.8278	5.792e-09	0.004668	intron_variant	XYLT1	NM_022166.3:c.2557+574T>A	rs74386319	0.0269569	0.00616606
		16	17119670	A	G	1	0.07831	5.8286	5.764e-09	0.004664	intron_variant	XYLT1	NM_022166.3:c.2224-1691T>C	rs77804019	0.0345447	0.0113093
		16	17122801	G	A	0.9999	0.07741	5.8722	4.439e-09	0.004725	intron_variant	XYLT1	NM_022166.3:c.2224-4822C>T	rs76652552	0.0269569	0.00730163
		16	17123403	C	T	1	0.07826	5.8212	6.025e-09	0.004655	intron_variant	XYLT1	NM_022166.3:c.2223+4263G>A	rs76124465	0.0271565	0.00720564
		16	17123654	T	C	0.9999	0.07837	5.8162	6.209e-09	0.004649	intron_variant	XYLT1	NM_022166.3:c.2223+4012A>G	rs117013700	0.0269569	0.00720331
		16	17124396	C	T	1	0.02626	6.5822	4.871e-11	0.008827	intron_variant	XYLT1	NM_022166.3:c.2223+3270G>A	rs112895277	0.0173722	0.0138575
		16	17125344	C	T	1	0.07816	5.818	6.141e-09	0.004658	intron_variant	XYLT1	NM_022166.3:c.2223+2322G>A	rs75019347	0.0267572	0.00710778
		16	17128371	G	A	1	0.07659	5.9143	3.443e-09	0.004801	intron_variant	XYLT1	NM_022166.3:c.2028-510C>T	rs8048747	0.0459265	0.0273097
		16	17138004	T	G	1	0.07511	6.0046	1.985e-09	0.004908	intron_variant	XYLT1	NM_022166.3:c.1764+351A>C	rs75316712	0.0273562	0.00721341
		16	17138624	T	C	1	0.07811	5.8353	5.539e-09	0.004674	intron_variant	XYLT1	NM_022166.3:c.1588-93A>G	rs78489178	0.0271565	0.00720936
		16	17139027	G	T	1	0.07684	5.9093	3.55e-09	0.004767	intron_variant	XYLT1	NM_022166.3:c.1588-496C>A	rs77942607	0.0269569	0.00584739
		16	17140378	C	T	1	0.07557	5.9763	2.362e-09	0.004871	intron_variant	XYLT1	NM_022166.3:c.1587+775G>A	rs76988990	0.0263578	0.00615086
		16	17142230	G	T	1	0.07984	5.6797	1.388e-08	0.004503	intron_variant	XYLT1	NM_022166.3:c.1371-861C>A	rs77179490	0.0263578	0.00704043
		16	17143506	C	T	0.9999	0.07827	5.7671	8.306e-09	0.004616	intron_variant	XYLT1	NM_022166.3:c.1371-2137G>A	rs76709540	0.0263578	0.00640279
		16	17156358	G	A	1	0.07633	5.8358	5.522e-09	0.004714	intron_variant	XYLT1	NM_022166.3:c.1370+2471C>T	rs77896754	0.0275559	0.00468165
		16	17157993	C	T	1	0.0837	5.4672	4.684e-08	0.00424	intron_variant	XYLT1	NM_022166.3:c.1370+836G>A	rs77167955	0.0285543	0.00518269
		16	60796301	G	A	1	0.0131	5.7985	6.897e-09	0.01087	intergenic_region		:n.60796301G>A	rs144121771	0.00179712	0.00100265
		16	60956634	A	T	1	0.0127	5.8974	3.815e-09	0.01122	intergenic_region		:n.60956634A>T	rs76335455	0.00159744	0.00096918
		16	64695664	C	T	1	0.0129	5.7768	7.843e-09	0.01091	intergenic_region		:n.64695664C>T	rs113307948	0.0081869	0.00568586
		16	73889686	C	G	1	0.01661	6.6614	2.858e-11	0.0111	intergenic_region		:n.73889686C>G	rs79558827	0.00279553	0.000711008
		16	86116622	T	C	1	0.01219	5.7697	8.179e-09	0.01134	intergenic_region		:n.86116622T>C	rs12711492	0.233626	0.332654
		16	86116891	T	A	1	0.01133	6.0724	1.307e-09	0.01232	intergenic_region		:n.86116891T>A	rs12711493	0.220048	0.296763
		16	86120749	G	C	1	0.01041	6.3709	1.963e-10	0.01346	intergenic_region		:n.86120749G>C	rs9941308	0.264577	0.32068
		16	86779565	G	C	1	0.01346	5.6983	1.245e-08	0.01071	intergenic_region		:n.86779565G>C	rs139437423	0.000199681	0.000516929
		16	87341936	G	A	1	0.01188	5.8458	5.203e-09	0.01171	intron_variant	FBXO31	NM_024735.4:c.732+941C>T	rs117349789	0.00499201	0.0035862
		16	88702109	C	T	1	0.01112	6.3282	2.588e-10	0.01299	intron_variant	RNF166	NM_178841.3:c.156-691G>A	rs192370900	0.00299521	0.000894393
		17	2800122	C	T	1	0.02402	5.5759	2.528e-08	0.007797	intron_variant	RAP1GAP2	NM_015085.4:c.45-393C>T	rs74568514	0.00998403	0.00303951
		17	9978505	G	T	1	0.01067	6.4948	8.719e-11	0.0136	intron_variant	GAS7	NM_201433.1:c.385+3299C>A	rs112463710	0.028754	0.0215162
		17	12718134	G	T	1	0.01229	6.0151	1.862e-09	0.01171	intron_variant	MYOCD	NM_001146312.2:c.253+713G>T	rs138329736	0.000798722	0.000516662
		17	20751846	A	C	1	0.02362	6.8839	6.18e-12	0.009617	intergenic_region		:n.20751846A>C	rs189518747	0.00758786	0.00186836
		17	34623433	G	A	1	0.01082	6.3243	2.655e-10	0.01318	intron_variant	TMEM132E	NM_001304438.1:c.68-2694G>A	rs377635953	0.00359425	0.000877935
		17	56504870	A	G	1	0.02128	5.9033	3.681e-09	0.008804	intergenic_region		:n.56504870A>G	rs187342959	0.00219649	0.00143266
		17	69297687	G	A	1	0.01361	7.6723	1.849e-14	0.01432	intron_variant	ABCA5	NM_018672.4:c.1268-328C>T	rs77187053	0.00319489	0.000581208
		17	69317620	A	G	1	0.01554	7.1272	1.096e-12	0.01248	upstream_gene_variant	ABCA5	NM_018672.4:c.-3205T>C	rs117221615	0.00259585	0.000711376
		17	74462029	G	A	0.9999	0.03632	5.4617	4.831e-08	0.00632	intergenic_region		:n.74462029G>A	rs8070660	0.0902556	0.070549
		17	74940880	A	G	1	0.02981	6.0816	1.234e-09	0.007699	intron_variant	OTOP3	NM_178233.2:c.107-546A>G	rs117795126	0.0139776	0.00400698
		18	550640	C	G	1	0.0293	6.184	6.497e-10	0.007818	intergenic_region		:n.550640C>G	rs190367172	0.00678914	0.0018533
		18	2012155	T	C	1	0.0128	5.8503	5.062e-09	0.01114	intergenic_region		:n.2012155T>C	rs140657769	0.0061901	0.00132395
		18	4477663	T	C	0.99482	0.02185	5.7299	1.034e-08	0.008373	intergenic_region		:n.4477663T>C	rs555687695	0.00499201	0.000651805
		18	7512173	G	A	1	0.0128	5.9104	3.526e-09	0.01134	intergenic_region		:n.7512173G>A	rs117034035	0.00259585	0.00155119
		18	8636466	T	C	1	0.02118	6.0617	1.396e-09	0.009077	intron_variant	RAB12	NM_001025300.2:c.621+109T>C	rs148617579	0.00219649	0.00106507
		18	22234864	T	G	1	0.02311	5.6664	1.499e-08	0.008116	intergenic_region		:n.22234864T>G	rs141729806	0.0123802	0.00559653
		18	31475243	A	G	1	0.01077	6.4068	1.554e-10	0.01331	intron_variant	DSG3	NM_001944.2:c.2386-403A>G	rs192419315	0.00219649	0.000548635
		18	46068549	C	T	1	0.01894	6.1771	6.788e-10	0.009714	intron_variant	PSTPIP2	NM_024430.3:c.33+3607G>A	rs569559164	0.00878594	0.00581509
		18	46068564	C	G	0.9999	0.01895	6.177	6.791e-10	0.009714	intron_variant	PSTPIP2	NM_024430.3:c.33+3592G>C	rs182703750	0.00878594	0.00575161
		18	59828279	G	A	1	0.01036	6.4742	9.987e-11	0.01364	intergenic_region		:n.59828279G>A	rs376980984	0.00239617	0.000484465
		18	60601771	T	C	1	0.01122	6.2484	4.317e-10	0.01272	intergenic_region		:n.60601771T>C	rs200305917	0.00219649	0.000452343
		18	68041934	G	A	1	0.03362	5.7362	9.97e-09	0.006792	intergenic_region		:n.68041934G>A	rs117428314	0.00678914	0.0015177
		18	75815800	T	A	1	0.02311	5.6471	1.677e-08	0.008131	intergenic_region		:n.75815800T>A	rs145006237	0.00399361	0.00158136
		18	75885344	G	A	1	0.01193	5.9291	3.149e-09	0.0118	intergenic_region		:n.75885344G>A	rs78376005	0.0295527	0.0641044
		18	75885638	T	G	1	0.01214	5.861	4.75e-09	0.01157	intergenic_region		:n.75885638T>G	rs73487329	0.13139	0.174548
		18	75889258	A	G	1	0.01193	5.9291	3.149e-09	0.0118	intergenic_region		:n.75889258A>G	rs10432221	0.0269569	0.058254
		18	75890622	C	T	1	0.01193	5.9291	3.149e-09	0.0118	intergenic_region		:n.75890622C>T	rs78372792	0.0269569	0.0584168
		18	75892490	T	C	1	0.01193	5.9291	3.149e-09	0.0118	intergenic_region		:n.75892490T>C	rs74980911	0.0269569	0.0587494
		18	75893332	C	G	1	0.01193	5.9291	3.149e-09	0.0118	intergenic_region		:n.75893332C>G	rs77930844	0.0269569	0.0586354
		18	75897398	G	A	1	0.01193	5.9291	3.149e-09	0.0118	intergenic_region		:n.75897398G>A	rs11663075	0.0267572	0.0584093
		18	75897573	A	G	1	0.01193	5.9291	3.149e-09	0.0118	intergenic_region		:n.75897573A>G	rs75555126	0.0313498	0.0628553
		18	75899548	A	G	1	0.01193	5.9291	3.149e-09	0.0118	intergenic_region		:n.75899548A>G	rs12051977	0.0271565	0.0586754
		19	1890428	G	A	1	0.01046	6.4006	1.618e-10	0.01355	intergenic_region		:n.1890428G>A	rs202050972	0.00139776	0.00032352
		19	1942942	C	T	1	0.04891	5.5079	3.722e-08	0.005437	intron_variant	CSNK1G2	NM_001319.6:c.-266+1524C>T	rs59813211	0.0117812	0.00242593
		19	2019381	G	A	1	0.02072	5.913	3.471e-09	0.008916	intergenic_region		:n.2019381G>A	rs145987124	0.00479233	0.00071179
		19	2358850	A	G	1	0.01143	6.2237	5.055e-10	0.01267	intergenic_region		:n.2358850A>G	rs192256480	NA	0.000484527
		19	6488958	A	G	0.9999	0.01331	5.6689	1.478e-08	0.01063	intergenic_region		:n.6488958A>G	rs150901664	0.00419329	0.00150062
		19	6905858	T	C	1	0.01041	6.4371	1.274e-10	0.01374	intron_variant	ADGRE1	NM_001974.4:c.950-575T>C	rs184249723	0.00359425	0.000645661
		19	7831772	C	A	1	0.01163	6.0242	1.761e-09	0.01194	intron_variant	EVI5L	NM_145245.4:c.-48+1391C>A	rs117409456	0.00239617	0.000452021
		19	10354238	G	C	1	0.01336	5.6733	1.44e-08	0.01064	splice_region_variant+intron_variant	TYK2	NM_003331.4:c.2716-4C>G	rs56334302	0.00439297	0.00114599
		19	39148195	G	A	1	0.01011	6.5166	7.547e-11	0.01399	intron_variant	PAK4	NM_001014831.2:c.-321-20035G>A	rs368685423	0.000599042	0.000198597
		1	4299212	T	C	1	0.01427	7.4356	1.128e-13	0.01347	intergenic_region		:n.4299212T>C	rs186860071	0.00279553	0.000452255
		1	17498438	G	A	1	0.0227	5.5024	3.841e-08	0.007923	intergenic_region		:n.17498438G>A	rs7546867	0.176917	0.192833
		1	18067955	G	T	1	0.01407	5.6523	1.628e-08	0.01037	intron_variant	LOC101927876	NR_125946.1:n.192-237G>T	rs143398500	0.00259585	0.00300271
		1	22829469	G	A	1	0.01442	5.4738	4.513e-08	0.009742	intron_variant	EPHB2	NM_001309193.1:c.812-33568G>A	rs190096562	0.00139776	0.000613695
		1	31113770	G	A	1	0.01442	5.4582	4.928e-08	0.009814	intergenic_region		:n.31113770G>A	rs116900731	0.00379393	0.0011649
		1	47921729	G	A	1	0.01397	5.4779	4.409e-08	0.01004	intron_variant	TRABD2B	NM_001194986.1:c.666+72305C>T	rs142043417	0.00119808	0.000581095
		1	47971537	G	A	1	0.0131	5.6389	1.759e-08	0.01061	intron_variant	TRABD2B	NM_001194986.1:c.666+22497C>T	rs372974090	0.000599042	0.000582185
		1	76089673	C	T	1	0.03357	5.6236	1.921e-08	0.006698	intron_variant	ST6GALNAC3	NM_152996.2:c.18+14789C>T	rs76610787	0.038738	0.0204055
		1	76108610	A	G	1	0.03388	5.6007	2.192e-08	0.006665	intron_variant	ST6GALNAC3	NM_152996.2:c.18+33726A>G	rs57217665	0.0413339	0.0212196
		1	76109833	T	G	1	0.03388	5.6007	2.192e-08	0.006665	intron_variant	ST6GALNAC3	NM_152996.2:c.18+34949T>G	rs78004354	0.0413339	0.021429
		1	76111045	C	T	1	0.03388	5.6007	2.192e-08	0.006665	intron_variant	ST6GALNAC3	NM_152996.2:c.18+36161C>T	rs115450271	0.0413339	0.0213302
		1	76114105	C	T	1	0.03377	5.6094	2.085e-08	0.006685	intron_variant	ST6GALNAC3	NM_152996.2:c.18+39221C>T	rs138573794	0.0413339	0.0213139
		1	76114783	C	T	1	0.03509	5.4647	4.75e-08	0.006385	intron_variant	ST6GALNAC3	NM_152996.2:c.18+39899C>T	rs11162082	0.183307	0.210411
		1	76116526	T	C	1	0.03382	5.604	2.15e-08	0.006674	intron_variant	ST6GALNAC3	NM_152996.2:c.18+41642T>C	rs6657466	0.0413339	0.0213543
		1	76116872	T	C	0.9998	0.03378	5.6098	2.081e-08	0.006685	intron_variant	ST6GALNAC3	NM_152996.2:c.18+41988T>C	rs6657828	0.0413339	0.021346
		1	76117752	G	C	0.9999	0.03515	5.4597	4.884e-08	0.006374	intron_variant	ST6GALNAC3	NM_152996.2:c.18+42868G>C	rs12407845	0.184505	0.212262
		1	76119129	G	A	1	0.03464	5.5026	3.835e-08	0.006467	intron_variant	ST6GALNAC3	NM_152996.2:c.18+44245G>A	rs6673424	0.184505	0.212188
		1	76119958	G	A	1	0.03464	5.5026	3.835e-08	0.006467	intron_variant	ST6GALNAC3	NM_152996.2:c.18+45074G>A	rs17098119	0.184904	0.211912
		1	76120712	G	C	1	0.03494	5.4786	4.392e-08	0.006419	intron_variant	ST6GALNAC3	NM_152996.2:c.18+45828G>C	rs12408886	0.116414	0.0930992
		1	76120884	G	A	1	0.03327	5.6551	1.601e-08	0.006785	intron_variant	ST6GALNAC3	NM_152996.2:c.18+46000G>A	rs12408918	0.0413339	0.0213165
		1	76122445	C	T	1	0.03321	5.6596	1.56e-08	0.006795	intron_variant	ST6GALNAC3	NM_152996.2:c.18+47561C>T	rs80282196	0.0415335	0.0212628
		1	76122446	A	G	1	0.03357	5.6161	2.006e-08	0.0067	intron_variant	ST6GALNAC3	NM_152996.2:c.18+47562A>G	rs2783661	0.0523163	0.0314864
		1	76123293	T	G	1	0.03321	5.6596	1.56e-08	0.006795	intron_variant	ST6GALNAC3	NM_152996.2:c.18+48409T>G	rs145797729	0.0415335	0.0213498
		1	76124593	C	T	1	0.03301	5.6803	1.383e-08	0.006839	intron_variant	ST6GALNAC3	NM_152996.2:c.18+49709C>T	rs77403062	0.0415335	0.0212897
		1	78303991	A	T	0.9999	0.03342	5.7611	8.609e-09	0.00688	intron_variant	MGC27382	NR_027310.2:n.706-38535A>T	rs41292958	0.0946486	0.0567697
		1	79640103	A	G	1	0.02255	5.6233	1.925e-08	0.00816	intergenic_region		:n.79640103A>G	rs145281288	0.0467252	0.0273667
		1	79640416	G	A	1	0.02255	5.6233	1.925e-08	0.00816	intergenic_region		:n.79640416G>A	rs188589932	0.0463259	0.0272516
		1	79641546	G	T	0.99827	0.02198	5.6675	1.49e-08	0.008271	intergenic_region		:n.79641546G>T	rs147985494	0.0473243	0.0326421
		1	79641549	T	C	0.99919	0.02201	5.6623	1.535e-08	0.008254	intergenic_region		:n.79641549T>C	rs143506190	0.0473243	0.0327379
		1	79645593	A	G	1	0.02245	5.6408	1.739e-08	0.008204	intergenic_region		:n.79645593A>G	rs76779660	0.0455272	0.0272898
		1	79650718	G	T	1	0.02224	5.6691	1.476e-08	0.008278	intergenic_region		:n.79650718G>T	rs116567825	0.048123	0.0294365
		1	79655894	G	T	1	0.02224	5.6691	1.476e-08	0.008278	intergenic_region		:n.79655894G>T	rs10518625	0.0571086	0.0371053
		1	79665784	T	C	1	0.0225	5.633	1.82e-08	0.008184	intergenic_region		:n.79665784T>C	rs150018014	0.0479233	0.0294489
		1	79670264	G	A	1	0.0225	5.633	1.82e-08	0.008184	intergenic_region		:n.79670264G>A	rs12074629	0.048123	0.0297909
		1	79673496	C	T	0.9999	0.02265	5.6129	2.044e-08	0.008129	intergenic_region		:n.79673496C>T	rs78834151	0.047524	0.0293775
		1	79696947	G	A	0.9997	0.01565	6.9917	2.892e-12	0.01204	intergenic_region		:n.79696947G>A	rs569794603	0.00379393	0.0010152
		1	79698732	G	A	1	0.02113	5.8592	4.8e-09	0.008787	intergenic_region		:n.79698732G>A	rs146225724	0.00419329	0.00129282
		1	79704720	C	G	0.9999	0.02133	5.8043	6.662e-09	0.008614	intergenic_region		:n.79704720C>G	rs151263006	0.0185703	0.00914333
		1	79846855	G	A	1	0.01204	8.12	5.222e-16	0.01593	intergenic_region		:n.79846855G>A	rs147526441	0.00139776	0.000841315
		1	82450508	T	C	0.9999	0.02245	5.843	5.289e-09	0.008467	intergenic_region		:n.82450508T>C	rs117216879	0.00279553	0.000973583
		1	87112008	C	T	1	0.01061	8.6727	4.886e-18	0.0181	intergenic_region		:n.87112008C>T	rs187879455	0.00199681	0.000968492
		1	91698864	A	T	1	0.01082	6.4829	9.428e-11	0.01355	intron_variant	TGFBR3	NM_003243.4:c.2288-734T>A	rs138757144	0.00139776	0.000776548
		1	91720736	T	C	1	0.01036	6.6462	3.166e-11	0.01418	intron_variant	TGFBR3	NM_003243.4:c.1076-506A>G	rs148107447	0.00179712	0.000742367
		1	91741501	A	G	1	0.01001	6.7765	1.302e-11	0.01471	intron_variant	TGFBR3	NM_003243.4:c.385-6542T>C	rs147967534	0.00179712	0.000647124
		1	91793192	A	G	1	0.01351	5.5721	2.584e-08	0.01043	intron_variant	TGFBR3	NM_003243.4:c.246+4095T>C	rs189189831	0.00519169	0.00130302
		1	108104416	A	T	1	0.01143	6.062	1.394e-09	0.01225	intergenic_region		:n.108104416A>T	rs80102631	0.00519169	0.000678777
		1	116854481	T	G	1	0.02108	6.0754	1.282e-09	0.009067	intergenic_region		:n.116854481T>G	rs142691578	0.00299521	0.000936148
		1	116872276	A	G	1	0.02128	6.0249	1.753e-09	0.008929	intergenic_region		:n.116872276A>G	rs117181439	0.00299521	0.000968179
		1	154599035	C	A	1	0.013	5.8623	4.712e-09	0.01111	intron_variant	ADAR	NM_001111.4:c.1602-450G>T	rs189677027	0.000998403	0.000516696
		1	156712504	C	A	1	0.01432	5.5468	2.984e-08	0.009976	intergenic_region		:n.156712504C>A	rs146661031	0.00279553	0.00142156
		1	165021192	T	C	1	0.01402	5.6416	1.731e-08	0.01039	intergenic_region		:n.165021192T>C	rs148444530	0.000599042	0.000903751
		1	165623485	G	A	1	0.05592	6.0508	1.494e-09	0.005635	intergenic_region		:n.165623485G>A	rs11809495	0.272364	0.266134
		1	165623792	G	T	1	0.05607	6.0414	1.583e-09	0.00562	intergenic_region		:n.165623792G>T	rs1913838	0.271565	0.266451
		1	165623934	A	G	1	0.05607	6.0414	1.583e-09	0.00562	intergenic_region		:n.165623934A>G	rs6701006	0.271565	0.266203
		1	165624133	T	G	1	0.05607	6.0414	1.583e-09	0.00562	intergenic_region		:n.165624133T>G	rs6689895	0.316893	0.309687
		1	165624161	T	C	1	0.05607	6.0414	1.583e-09	0.00562	intergenic_region		:n.165624161T>C	rs6689903	0.271565	0.266253
		1	165624384	C	T	1	0.05607	6.0414	1.583e-09	0.00562	intergenic_region		:n.165624384C>T	rs6679779	0.263978	0.257497
		1	165624436	A	G	1	0.05607	6.0414	1.583e-09	0.00562	intergenic_region		:n.165624436A>G	rs28682307	0.263978	0.25775
		1	165624596	C	T	1	0.04774	5.5654	2.685e-08	0.005595	intergenic_region		:n.165624596C>T	rs28531901	0.142173	0.149246
		1	165624972	G	A	1	0.05607	6.0414	1.583e-09	0.00562	intergenic_region		:n.165624972G>A	rs11809976	0.263978	0.255452
		1	165624993	A	G	1	0.05607	6.0414	1.583e-09	0.00562	intergenic_region		:n.165624993A>G	rs11808590	0.263978	0.255364
		1	165625217	A	G	1	0.05607	6.0414	1.583e-09	0.00562	intergenic_region		:n.165625217A>G	rs57098971	0.263978	0.257614
		1	165625563	C	G	1	0.05607	6.0414	1.583e-09	0.00562	intergenic_region		:n.165625563C>G	rs7537008	0.263978	0.257522
		1	165625628	G	A	1	0.05617	6.0353	1.644e-09	0.00561	intergenic_region		:n.165625628G>A	rs7537273	0.263978	0.257972
		1	165625676	T	C	0.9999	0.05602	6.0441	1.557e-09	0.005624	intergenic_region		:n.165625676T>C	rs7548938	0.263978	0.258191
		1	165625696	T	A	1	0.05607	6.0414	1.583e-09	0.00562	intergenic_region		:n.165625696T>A	rs7548946	0.263978	0.258137
		1	165625754	G	C	1	0.05607	6.0414	1.583e-09	0.00562	intergenic_region		:n.165625754G>C	rs7537398	0.263978	0.257714
		1	165625811	C	T	1	0.05607	6.0414	1.583e-09	0.00562	intergenic_region		:n.165625811C>T	rs7537321	0.264377	0.257729
		1	165626212	G	A	1	0.04774	5.5654	2.685e-08	0.005595	intergenic_region		:n.165626212G>A	rs7540040	0.142173	0.149195
		1	165626536	A	G	1	0.05607	6.0414	1.583e-09	0.00562	intergenic_region		:n.165626536A>G	rs1415500	0.264177	0.257857
		1	165626638	T	C	1	0.05607	6.0414	1.583e-09	0.00562	intergenic_region		:n.165626638T>C	rs1415501	0.263778	0.256346
		1	165626646	G	A	1	0.05607	6.0414	1.583e-09	0.00562	intergenic_region		:n.165626646G>A	rs1415502	0.263978	0.256332
		1	165626713	G	A	1	0.05607	6.0414	1.583e-09	0.00562	intergenic_region		:n.165626713G>A	rs4504864	0.263978	0.257987
		1	165626826	A	T	0.9999	0.05607	6.0441	1.557e-09	0.005622	intergenic_region		:n.165626826A>T	rs1832296	0.263978	0.257682
		1	165627017	C	T	1	0.05622	6.0332	1.666e-09	0.005606	intergenic_region		:n.165627017C>T	rs6426921	0.263978	0.258216
		1	165627161	T	C	0.9998	0.05613	6.0388	1.609e-09	0.005615	intergenic_region		:n.165627161T>C	rs6426922	0.297524	0.2932
		1	165627162	G	A	1	0.05612	6.0389	1.608e-09	0.005615	intergenic_region		:n.165627162G>A	rs6426923	0.297524	0.293013
		1	165627232	C	A	1	0.05612	6.0389	1.608e-09	0.005615	intergenic_region		:n.165627232C>A	rs6689822	0.297524	0.293769
		1	165627271	T	C	1	0.05617	6.0359	1.638e-09	0.005611	intergenic_region		:n.165627271T>C	rs6426924	0.297524	0.29411
		1	165627326	G	C	1	0.05617	6.0284	1.715e-09	0.005598	intergenic_region		:n.165627326G>C	rs6690104	0.297524	0.292904
		1	165627335	C	T	1	0.05612	6.0389	1.608e-09	0.005615	intergenic_region		:n.165627335C>T	rs6689926	0.297524	0.292785
		1	165627766	T	C	1	0.05622	6.0329	1.668e-09	0.005606	intergenic_region		:n.165627766T>C	rs6703260	0.298722	0.294245
		1	165628084	C	T	1	0.05612	6.0389	1.608e-09	0.005615	intergenic_region		:n.165628084C>T	rs6690679	0.297524	0.293754
		1	165628390	A	G	1	0.05612	6.0389	1.608e-09	0.005615	intergenic_region		:n.165628390A>G	rs6669092	0.297524	0.293962
		1	165628418	C	T	0.9999	0.05607	6.043	1.568e-09	0.005621	intergenic_region		:n.165628418C>T	rs6693471	0.296526	0.293935
		1	165628463	C	T	0.9998	0.0477	5.5731	2.569e-08	0.005605	intergenic_region		:n.165628463C>T	rs6693483	0.142173	0.149273
		1	165628500	A	G	0.9999	0.05607	6.0452	1.546e-09	0.005623	intergenic_region		:n.165628500A>G	rs57947536	0.297524	0.29387
		1	165628567	T	C	0.9997	0.05598	6.0475	1.524e-09	0.00563	intergenic_region		:n.165628567T>C	rs60755789	0.297524	0.29245
		1	165628571	C	T	0.9997	0.05598	6.0488	1.512e-09	0.005631	intergenic_region		:n.165628571C>T	rs57831387	0.297524	0.292434
		1	165628606	C	A	0.9999	0.05607	6.0415	1.582e-09	0.00562	intergenic_region		:n.165628606C>A	rs61461994	0.297724	0.292615
		1	165628607	A	G	0.9999	0.05607	6.0415	1.582e-09	0.00562	intergenic_region		:n.165628607A>G	rs57279480	0.297724	0.292512
		1	165629406	G	A	1	0.04779	5.5626	2.728e-08	0.00559	upstream_gene_variant	MGST3	NM_004528.3:c.-20442G>A	rs7549692	0.142173	0.148175
		1	165629409	C	G	1	0.04784	5.5602	2.765e-08	0.005585	upstream_gene_variant	MGST3	NM_004528.3:c.-20439C>G	rs7549530	0.142173	0.148312
		1	165629758	G	C	1	0.04779	5.5626	2.728e-08	0.00559	upstream_gene_variant	MGST3	NM_004528.3:c.-20090G>C	rs4626863	0.142372	0.14935
		1	168507597	G	A	1	0.01326	5.7256	1.061e-08	0.01075	intergenic_region		:n.168507597G>A	rs75086675	0.00359425	0.00129166
		1	187421980	A	T	0.9999	0.01077	6.4393	1.257e-10	0.01349	intergenic_region		:n.187421980A>T	rs189922487	0.00159744	0.000452752
		1	191611248	G	A	1	0.06282	5.6579	1.576e-08	0.00499	intergenic_region		:n.191611248G>A	rs78757247	0.0103834	0.00575865
		1	203223227	C	A	1	0.01275	5.8331	5.613e-09	0.01116	missense_variant	CHIT1	NM_003465.2:p.Gln171His/c.513G>T	rs12562058	0.00279553	0.00129626
		1	223381139	A	G	1	0.01397	5.4956	3.99e-08	0.01	intergenic_region		:n.223381139A>G	rs189169559	0.000399361	0.000646621
		1	225412302	C	T	1	0.01341	5.6497	1.652e-08	0.0105	intron_variant	LBR	NM_002296.3:c.1084+152G>A	rs149231727	0.00239617	0.000678207
		1	225565253	T	C	1	0.01381	5.539	3.12e-08	0.01015	intron_variant	ENAH	NM_001008493.1:c.171+1996A>G	rs142656677	0.00179712	0.00074424
		1	225583878	C	A	1	0.01371	5.5688	2.633e-08	0.01024	intron_variant	ENAH	NM_001008493.1:c.6-16464G>T	rs145780370	0.00159744	0.000649266
		1	225590926	C	T	1	0.01361	5.5884	2.353e-08	0.01031	intron_variant	ENAH	NM_001008493.1:c.6-23512G>A	rs137866387	0.00159744	0.000710411
		1	225604742	G	A	1	0.01351	5.6099	2.079e-08	0.01039	intron_variant	ENAH	NM_001008493.1:c.6-37328C>T	rs142795931	0.00159744	0.000710962
		1	228101897	G	A	1	0.02021	6.2476	4.34e-10	0.009575	intron_variant	C1orf35	NM_024319.3:c.533+183C>T	rs377719881	0.00219649	0.000970309
		1	228110199	C	G	0.9999	0.01712	6.8578	7.415e-12	0.0114	upstream_gene_variant	MRPL55	NM_181462.2:c.-1939G>C	rs190013026	0.00199681	0.000906853
		1	246919601	T	C	1	0.02331	5.52	3.475e-08	0.00791	intron_variant	AHCTF1	NM_015446.4:c.21-1224A>G	rs12024417	0.00758786	0.00123337
		20	5876468	A	T	1	0.01691	6.7045	2.131e-11	0.01121	intergenic_region		:n.5876468A>T	rs141740887	NA	0.000645953
		20	11176797	A	T	0.9997	0.01184	5.8701	4.497e-09	0.01161	intergenic_region		:n.11176797A>T	rs186785831	0.00119808	0.00056113
		20	13712695	C	T	1	0.01133	8.4628	2.982e-17	0.01711	downstream_gene_variant	ESF1	NM_001276380.1:c.*2179G>A	rs144277824	0.000798722	0.000419842
		20	13862334	C	A	1	0.01138	8.4412	3.584e-17	0.01703	intron_variant	SEL1L2	NM_001271539.1:c.1479+2833G>T	rs560906314	0.000399361	0.000419707
		20	13949169	T	C	1	0.01204	8.1805	3.177e-16	0.01607	intron_variant	SEL1L2	NM_001271539.1:c.114+6907A>G	rs539270118	0.000798722	0.000516662
		20	13978077	G	A	1	0.01173	8.281	1.381e-16	0.01647	intron_variant	SEL1L2	NM_001271539.1:c.58+12400C>T	rs571521520	0.000798722	0.000516829
		20	14270866	C	T	1	0.01336	7.7322	1.16e-14	0.01445	intron_variant	MACROD2	NM_080676.5:c.271+185138C>T	rs187012947	0.00119808	0.000839522
		20	14461985	T	C	1	0.02153	5.6211	1.949e-08	0.008368	intron_variant	MACROD2	NM_080676.5:c.272-31494T>C	rs367776179	0.00459265	0.00879178
		20	14639605	T	A	1	0.01386	5.4908	4.1e-08	0.01006	intron_variant	MACROD2	NM_080676.5:c.302-45238T>A	rs139913210	0.00159744	0.000871868
		20	14657262	G	A	1	0.01148	6.1679	7.193e-10	0.01241	intron_variant	MACROD2	NM_080676.5:c.302-27581G>A	rs541583786	0.000399361	0.000774843
		20	14773331	C	T	1	0.0126	5.7409	9.697e-09	0.01092	intron_variant	MACROD2	NM_080676.5:c.418+88372C>T	rs140146036	0.000599042	0.000646454
		20	14807255	A	C	1	0.01214	5.9492	2.786e-09	0.01161	intron_variant	MACROD2	NM_080676.5:c.418+122296A>C	rs555648120	0.000599042	0.00061429
		20	14812076	G	A	1	0.01209	5.9627	2.567e-09	0.01166	intron_variant	MACROD2	NM_080676.5:c.418+127117G>A	rs527460192	0.000599042	0.000614251
		20	40948607	C	T	1	0.01041	8.8685	8.703e-19	0.01877	intergenic_region		:n.40948607C>T	rs186884271	0.000998403	0.000387547
		20	41706663	T	C	1	0.01346	5.5616	2.743e-08	0.01031	intergenic_region		:n.41706663T>C	rs144838135	0.00379393	0.000516863
		20	44392574	G	A	1	0.01158	6.2029	5.767e-10	0.01253	intron_variant	HNF4A	NM_175914.4:c.50-13484G>A	rs2425633	0.119409	0.226799
		20	48616399	C	T	1	0.01331	5.5689	2.631e-08	0.01041	intergenic_region		:n.48616399C>T	rs8122112	0.125599	0.141577
		21	13980887	C	G	1	0.01209	5.9192	3.343e-09	0.01151	upstream_gene_variant	ANKRD20A11P	NR_027270.1:n.-443G>C	rs569784451	0.00119808	0.000901502
		21	16730899	T	C	0.9997	0.02672	6.4063	1.56e-10	0.008489	intergenic_region		:n.16730899T>C	rs184865599	0.00638978	0.00653207
		21	16769366	G	C	1	0.02925	6.1192	9.764e-10	0.007814	intergenic_region		:n.16769366G>C	rs140958881	0.00698882	0.00601786
		21	16855668	T	C	1	0.02809	6.2901	3.307e-10	0.008177	intergenic_region		:n.16855668T>C	rs141892965	0.00638978	0.00249191
		21	16901117	T	C	1	0.02468	6.8557	7.524e-12	0.009548	intergenic_region		:n.16901117T>C	rs150679575	0.00658946	0.0021978
		21	24057487	C	T	1	0.03535	5.7144	1.133e-08	0.006649	intergenic_region		:n.24057487C>T	rs117928982	0.00399361	0.0158459
		21	24601276	G	T	1	0.01209	5.9761	2.365e-09	0.01173	intergenic_region		:n.24601276G>T	rs574746415	0.00139776	0.000765544
		21	30370353	A	C	1	0.01229	5.7528	9.038e-09	0.01123	downstream_gene_variant	KRTAP13-2	NM_181621.3:c.*1333T>G	rs368670245	0.00159744	0.000613814
		21	32406952	A	C	0.9999	0.10047	5.6201	1.96e-08	0.00404	intergenic_region		:n.32406952A>C	rs9784200	0.107827	0.074839
		21	32407379	T	G	1	0.09192	5.9566	2.664e-09	0.004434	intergenic_region		:n.32407379T>G	rs12626190	0.0211661	0.00593893
		21	32409796	T	G	1	0.10041	5.6136	2.035e-08	0.004034	upstream_gene_variant	EVA1C	NM_001320745.1:c.-43641T>G	rs73359969	0.107228	0.0753553
		21	32410519	G	A	1	0.10061	5.6049	2.14e-08	0.004023	upstream_gene_variant	EVA1C	NM_058187.4:c.-2335G>A	rs2226337	0.10623	0.0739293
		21	32410798	T	A	1	0.10081	5.5957	2.256e-08	0.004013	upstream_gene_variant	EVA1C	NM_058187.4:c.-2056T>A	rs2211790	0.117812	0.0829136
		21	32962213	G	A	1	0.02341	5.5622	2.734e-08	0.007898	downstream_gene_variant	LOC102724502	NR_135522.1:n.*1649G>A	rs184418385	0.00399361	0.000872093
		21	39995764	G	A	1	0.01361	5.4692	4.63e-08	0.01003	intergenic_region		:n.39995764G>A	rs190573171	0.00219649	0.0018082
		21	46130891	C	T	0.9999	0.08411	5.4833	4.278e-08	0.004263	intron_variant	COL6A2	NM_001849.3:c.2462-1063C>T	rs2839118	0.235623	0.233694
		22	22946373	T	C	1	0.01021	6.4585	1.108e-10	0.01376	intergenic_region		:n.22946373T>C	rs6003397	0.211661	0.253592
		22	22949859	T	A	1	0.01021	6.4585	1.108e-10	0.01376	intergenic_region		:n.22949859T>A	rs11090196	0.195487	0.240609
		22	22950223	C	T	1	0.01021	6.4585	1.108e-10	0.01376	intergenic_region		:n.22950223C>T	rs11705658	0.191893	0.237216
		22	22950822	C	T	1	0.01021	6.4585	1.108e-10	0.01376	intergenic_region		:n.22950822C>T	rs9612173	0.191094	0.237602
		22	22951210	T	C	1	0.01021	6.4585	1.108e-10	0.01376	intergenic_region		:n.22951210T>C	rs739420	NA	0.244803
		22	23038778	A	G	1	0.01153	-6.0815	1.235e-09	-0.01217	intergenic_region		:n.23038778A>G	rs13057385	0.855831	0.203931
		22	23044992	G	A	1	0.01153	-6.0815	1.235e-09	-0.01217	intergenic_region		:n.23044992G>A	rs9608066	0.832468	0.226352
		22	23045462	G	A	1	0.01153	-6.0815	1.235e-09	-0.01217	intergenic_region		:n.23045462G>A	rs725984	0.832468	0.226573
		22	23046229	A	G	1	0.01153	-6.0815	1.235e-09	-0.01217	intergenic_region		:n.23046229A>G	rs6003489	0.832069	NA
		22	25162099	A	G	1	0.0227	5.6961	1.261e-08	0.008212	intron_variant	KIAA1671	NM_001145206.1:c.4531-8721A>G	rs188394084	0.00359425	0.000904627
		22	25770458	C	T	1	0.01351	5.6581	1.573e-08	0.01049	intron_variant	MYO18B	NM_001318245.1:c.1579+282C>T	rs117972123	0.00299521	0.000419897
		22	29644084	C	T	1	0.01285	5.7238	1.072e-08	0.01087	intron_variant	NF2	NM_000268.3:c.447+1799C>T	rs74402811	0.0495208	0.0716555
		22	29647253	A	T	1	0.01285	5.7238	1.072e-08	0.01087	intron_variant	NF2	NM_000268.3:c.447+4968A>T	rs79585302	0.0279553	0.0542208
		22	29651432	A	G	1	0.01285	5.7238	1.072e-08	0.01087	intron_variant	NF2	NM_000268.3:c.448-3225A>G	rs75285883	0.0495208	0.0739341
		22	29676696	T	G	1	0.01295	5.7259	1.059e-08	0.01083	intron_variant	NF2	NM_000268.3:c.1447-1500T>G	rs2009354	0.0485224	0.0750323
		22	29678496	G	A	1	0.01295	5.7259	1.059e-08	0.01083	intron_variant	NF2	NM_000268.3:c.1574+173G>A	rs56188151	0.0485224	0.0749968
		22	29690040	G	A	1	0.013	5.7047	1.199e-08	0.01077	intron_variant	NF2	NM_000268.3:c.1738-4712G>A	rs76259173	0.048722	0.0747238
		22	29697026	A	G	1	0.01285	5.7495	9.219e-09	0.01092	3_prime_UTR_variant	NF2	NM_000268.3:c.*2224A>G	rs112175950	0.048722	0.0741954
		22	29701538	C	T	1	0.01295	5.7238	1.072e-08	0.01083	intergenic_region		:n.29701538C>T	rs77415593	0.0491214	0.0746413
		22	29710402	G	A	1	0.01305	5.7014	1.223e-08	0.01075	intergenic_region		:n.29710402G>A	rs74529349	0.0489217	0.0744069
		22	29711931	A	G	1	0.01295	5.7246	1.067e-08	0.01083	intergenic_region		:n.29711931A>G	rs76774084	0.0583067	0.0832741
		22	36202583	G	A	1	0.01102	6.392	1.711e-10	0.01317	intron_variant	APOL4	NM_145660.2:c.-19-528C>T	rs553182445	0.00139776	0.000486035
		22	36355895	A	G	1	0.01041	6.4739	1.001e-10	0.01358	intron_variant	MYH9	NM_002473.5:c.-19-6640T>C	rs117310485	0.0209665	0.00646245
		2	2789577	G	A	0.9999	0.01336	5.6961	1.261e-08	0.01066	intergenic_region		:n.2789577G>A	rs143836610	0.00259585	0.00151828
		2	7015773	G	A	1	0.01336	5.6046	2.144e-08	0.01041	intron_variant	RNF144A	NM_014746.4:c.301+1001G>A	rs147362197	0.00339457	0.00048506
		2	13581310	G	A	0.99959	0.03287	5.8729	4.422e-09	0.007069	intergenic_region		:n.13581310G>A	rs139636776	0.00399361	0.00170195
		2	21087026	C	T	1	0.01305	5.7906	7.228e-09	0.01098	intergenic_region		:n.21087026C>T	rs186056228	0.00199681	0.000615484
		2	33811755	A	G	1	0.01366	5.6676	1.489e-08	0.01049	intron_variant	LINC01317	NR_126403.1:n.69-43933A>G	rs187506898	0.00179712	0.000516729
		2	35114654	A	G	1	0.01315	5.6129	2.043e-08	0.01065	intergenic_region		:n.35114654A>G	rs117309749	0.0135783	0.00248563
		2	51659360	G	A	1	0.01077	6.327	2.609e-10	0.01322	intron_variant	LOC730100	NR_135237.1:n.754-102729G>A	rs149436465	0.00459265	0.000776548
		2	51779188	A	G	1	0.01051	6.3952	1.676e-10	0.01352	intron_variant	LOC730100	NR_135237.1:n.839+17014A>G	rs146879556	0.00499201	0.000679744
		2	61048414	A	G	1	0.0132	7.6712	1.865e-14	0.01451	intron_variant	PEX13	NM_002618.3:c.914-58A>G	rs117122490	0.00279553	0.000710181
		2	61180867	C	A	0.9999	0.01341	7.5831	3.679e-14	0.01425	intron_variant	AHSA2	NM_001321301.1:c.-75-453C>A	rs139284930	0.00299521	0.000614012
		2	61293565	G	C	1	0.01386	7.3889	1.601e-13	0.01356	intron_variant	USP34	NM_014709.3:c.4462-15C>G	rs117505252	0.00279553	0.000935931
		2	61313031	C	G	1	0.01381	7.4309	1.168e-13	0.01371	intron_variant	USP34	NM_014709.3:c.3543-1121G>C	rs148884938	0.00279553	0.000646245
		2	61370507	T	C	1	0.01402	7.3486	2.162e-13	0.01342	synonymous_variant	USP34	NM_014709.3:p.Leu383Leu/c.1149A>G	rs144284268	0.00299521	0.000938838
		2	61579592	A	G	1	0.01412	7.3185	2.704e-13	0.01332	intergenic_region		:n.61579592A>G	rs117292570	0.00279553	0.000646287
		2	66851487	G	T	1	0.03601	5.5583	2.795e-08	0.006423	intergenic_region		:n.66851487G>T	rs35195586	0.0593051	0.0459388
		2	66860520	C	T	0.9999	0.03616	5.5397	3.107e-08	0.006389	intergenic_region		:n.66860520C>T	rs13018626	0.0589058	0.0459978
		2	73879008	G	C	1	0.02423	5.5984	2.221e-08	0.007902	intergenic_region		:n.73879008G>C	rs144530727	0.00379393	0.00125961
		2	81597572	A	G	0.9999	0.01839	6.4548	1.135e-10	0.01033	intergenic_region		:n.81597572A>G	rs181785609	0.00179712	0.00148752
		2	104040116	C	T	1	0.01331	5.6304	1.848e-08	0.01044	intergenic_region		:n.104040116C>T	rs190255926	0.00299521	0.000613735
		2	104150247	C	T	1	0.01087	6.3137	2.842e-10	0.01299	intergenic_region		:n.104150247C>T	rs190859740	0.00259585	0.000425783
		2	104158010	A	C	1	0.01265	5.7882	7.33e-09	0.01104	intergenic_region		:n.104158010A>C	rs181875914	0.00259585	0.000516462
		2	107264026	G	A	1	0.01488	7.2944	3.23e-13	0.01282	intron_variant	MIR548AU	NR_049853.1:n.36+49550C>T	rs138691159	0.00299521	0.000775244
		2	119400796	G	A	1	0.01219	5.8111	6.399e-09	0.0114	intergenic_region		:n.119400796G>A	rs181857360	0.00159744	0.00148848
		2	149234499	T	C	1	0.0194	6.2117	5.455e-10	0.009724	intergenic_region		:n.149234499T>C	rs146125743	0.00219649	0.000775344
		2	154078506	G	A	0.9997	0.01255	5.928	3.17e-09	0.01139	intron_variant	GALNT13	NM_001301627.1:c.143-61831G>A	rs143817252	0.00159744	0.000746317
		2	162560378	G	C	1	0.01254	5.7475	9.327e-09	0.01117	intron_variant	KCNH7	NM_033272.3:c.308-23298C>G	rs138060382	0.00439297	0.000548954
		2	162560934	G	C	1	0.0126	5.7338	1.011e-08	0.01112	intron_variant	KCNH7	NM_033272.3:c.308-23854C>G	rs183331020	0.00439297	0.000549025
		2	162615994	G	C	1	0.01249	5.7596	8.685e-09	0.01122	intron_variant	KCNH7	NM_033272.3:c.308-78914C>G	rs140225651	0.00439297	0.000548954
		2	163324420	T	C	1	0.01666	6.863	7.151e-12	0.01153	intergenic_region		:n.163324420T>C	rs188565632	0.00299521	0.00122795
		2	182770304	T	C	1	0.01366	5.6533	1.618e-08	0.01051	intron_variant	DNAJC10	NM_018981.2:c.2266-5012T>C	rs180726536	0.00119808	0.000548777
		2	191720387	G	T	1	0.01341	5.612	2.055e-08	0.01033	intergenic_region		:n.191720387G>T	rs145058239	0.00259585	0.000452313
		2	196644582	G	A	1	0.02377	-5.515	3.576e-08	-0.007819	intron_variant	CCDC150	NM_001080539.1:c.13-1759G>A	rs1533660	0.836062	0.788845
		2	196644980	C	T	1	0.01833	-6.4485	1.183e-10	-0.01041	intron_variant	CCDC150	NM_001080539.1:c.13-1361C>T	rs9288266	0.922125	0.910307
		2	196647547	C	G	1	0.02372	-5.5247	3.385e-08	-0.00784	intron_variant	CCDC150	NM_001080539.1:c.176+1043C>G	rs6434874	0.828674	0.778019
		2	196650623	A	G	1	0.02372	-5.5292	3.3e-08	-0.007847	intron_variant	CCDC150	NM_001080539.1:c.176+4119A>G	rs4850720	0.838858	0.789198
		2	196651064	A	G	1	0.02367	-5.5348	3.196e-08	-0.007863	intron_variant	CCDC150	NM_001080539.1:c.176+4560A>G	rs7585136	0.838858	0.789173
		2	196651139	T	C	1	0.02367	-5.5348	3.196e-08	-0.007863	intron_variant	CCDC150	NM_001080539.1:c.176+4635T>C	rs7572837	0.828474	0.777943
		2	196651663	T	G	1	0.02367	-5.5348	3.196e-08	-0.007863	intron_variant	CCDC150	NM_001080539.1:c.177-4970T>G	rs10204260	0.838858	0.789064
		2	196651863	G	A	0.9999	0.02377	-5.5176	3.523e-08	-0.007823	intron_variant	CCDC150	NM_001080539.1:c.177-4770G>A	rs10194465	0.838658	0.78848
		2	196653444	T	C	0.9999	0.01783	-6.5569	5.771e-11	-0.01073	intron_variant	CCDC150	NM_001080539.1:c.177-3189T>C	rs12151839	0.932708	0.921421
		2	196655720	T	C	1	0.02357	-5.5464	2.991e-08	-0.007895	intron_variant	CCDC150	NM_001080539.1:c.177-913T>C	rs7588414	0.827676	0.77731
		2	196687892	A	G	1	0.01788	-6.5407	6.429e-11	-0.01069	intron_variant	CCDC150	NM_001080539.1:c.1510-7154A>G	rs7570043	0.921725	0.903602
		2	196695851	G	A	1	0.02362	-5.5405	3.095e-08	-0.007879	intron_variant	CCDC150	NM_001080539.1:c.1623+692G>A	rs5021103	0.835663	0.784736
		2	196696112	G	C	1	0.02367	-5.5319	3.249e-08	-0.007858	intron_variant	CCDC150	NM_001080539.1:c.1623+953G>C	rs4375883	0.828275	0.777997
		2	196696149	G	C	1	0.02372	-5.526	3.36e-08	-0.007842	intron_variant	CCDC150	NM_001080539.1:c.1623+990G>C	rs10931752	0.840056	0.790228
		2	196699595	G	C	1	0.02372	-5.526	3.36e-08	-0.007842	intron_variant	CCDC150	NM_001080539.1:c.1624-1514G>C	rs3762615	0.857228	0.808203
		2	196700587	C	T	1	0.02382	-5.5135	3.607e-08	-0.007809	intron_variant	CCDC150	NM_001080539.1:c.1624-522C>T	rs1105061	0.839457	0.790057
		2	196701344	G	A	1	0.02392	-5.5001	3.892e-08	-0.007774	intron_variant	CCDC150	NM_001080539.1:c.1695+164G>A	rs6725610	0.838059	0.786038
		2	196702802	A	G	1	0.02387	-5.5072	3.737e-08	-0.007792	intron_variant	CCDC150	NM_001080539.1:c.1695+1622A>G	rs10202830	0.835663	0.785294
		2	196702896	A	C	1	0.02382	-5.5124	3.628e-08	-0.007807	intron_variant	CCDC150	NM_001080539.1:c.1695+1716A>C	rs10205234	0.835463	0.785063
		2	196707503	G	A	1	0.02387	-5.5054	3.776e-08	-0.00779	intron_variant	CCDC150	NM_001080539.1:c.1696-4642G>A	rs4274613	0.827875	0.778019
		2	196711954	T	A	1	0.02377	-5.5183	3.509e-08	-0.007823	intron_variant	CCDC150	NM_001080539.1:c.1696-191T>A	rs1969340	0.846046	0.795591
		2	196716714	G	C	1	0.01798	-6.5227	7.246e-11	-0.01063	intron_variant	CCDC150	NM_001080539.1:c.1867-1789G>C	rs10190810	0.922125	0.911049
		2	196717507	G	A	1	0.01798	-6.5227	7.246e-11	-0.01063	intron_variant	CCDC150	NM_001080539.1:c.1867-996G>A	rs2256580	0.922125	0.910938
		2	196719780	C	T	1	0.02397	-5.4813	4.327e-08	-0.007723	intron_variant	CCDC150	NM_001080539.1:c.2165+114C>T	rs2680970	0.826278	0.777423
		2	196728821	G	A	1	0.02367	-5.5328	3.233e-08	-0.00786	intron_variant	CCDC150	NM_001080539.1:c.2557-372G>A	rs1533661	0.838858	0.790006
		2	196729479	G	C	1	0.02372	-5.5254	3.372e-08	-0.007841	intron_variant	CCDC150	NM_001080539.1:c.2751+92G>C	rs2577580	0.828275	0.79773
		2	196731586	G	A	1	0.02382	-5.51	3.679e-08	-0.007805	intron_variant	CCDC150	NM_001080539.1:c.3070-447G>A	rs2680966	0.828075	0.77755
		2	196732917	G	C	1	0.01788	-6.5445	6.267e-11	-0.0107	downstream_gene_variant	CCDC150	NM_001080539.1:c.*355G>C	rs2714145	0.922125	0.910712
		2	196733427	C	A	1	0.01788	-6.5445	6.267e-11	-0.0107	downstream_gene_variant	CCDC150	NM_001080539.1:c.*865C>A	rs2438229	0.932508	0.921765
		2	196735949	C	G	1	0.02346	-5.5581	2.799e-08	-0.007928	intergenic_region		:n.196735949C>G	rs2714147	0.864417	0.822121
		2	196743263	C	T	1	0.02351	5.5518	2.901e-08	0.007911	intergenic_region		:n.196743263C>T	rs1080334	0.154353	0.195139
		2	196743485	C	T	0.9999	0.02336	5.5732	2.567e-08	0.007965	intergenic_region		:n.196743485C>T	rs62185593	0.154353	0.193564
		2	196763491	C	T	1	0.01767	6.5876	4.699e-11	0.01083	3_prime_UTR_variant	GTF3C3	NM_012086.4:c.*1072G>A	rs1574424	0.0810703	0.0910766
		2	196767648	A	C	1	0.01732	6.6607	2.871e-11	0.01106	intron_variant	GTF3C3	NM_012086.4:c.2386-931T>G	rs7604809	0.095647	0.119238
		2	196767831	C	A	0.9999	0.01722	6.6823	2.48e-11	0.01112	intron_variant	GTF3C3	NM_012086.4:c.2386-1114G>T	rs72918682	0.086861	0.108346
		2	196774235	T	G	1	0.01767	6.5866	4.73e-11	0.01083	intron_variant	GTF3C3	NM_012086.4:c.1831+881A>C	rs62185600	0.0974441	0.119581
		2	196774255	C	G	1	0.01767	6.5866	4.73e-11	0.01083	intron_variant	GTF3C3	NM_012086.4:c.1831+861G>C	rs62185601	0.0884585	0.108343
		2	196775776	A	C	1	0.01778	6.5631	5.535e-11	0.01076	intron_variant	GTF3C3	NM_012086.4:c.1695+234T>G	rs16857846	0.0884585	0.108547
		2	196784138	C	A	1	0.01737	6.648	3.129e-11	0.01102	intron_variant	GTF3C3	NM_012086.4:c.1114+719G>T	rs62185604	0.0814696	0.0914528
		2	196928580	T	C	0.98324	0.0189	-6.2097	5.523e-10	-0.009647	upstream_gene_variant	PGAP1	NM_024989.3:c.-1964A>G	rs10182318	0.915735	0.90408
		2	220403273	G	T	1	0.01737	6.7009	2.184e-11	0.01099	intergenic_region		:n.220403273G>T	rs193052959	0.00239617	0.00113064
		2	220426711	G	C	1	0.01706	6.7648	1.411e-11	0.01119	intergenic_region		:n.220426711G>C	rs143670330	0.00199681	0.00113093
		2	222497602	A	G	1	0.01046	6.4312	1.325e-10	0.0136	intron_variant	SGPP2	NM_152386.3:c.378+22876A>G	rs79115747	0.00319489	0.00100265
		2	223403182	G	A	1	0.01148	6.148	8.151e-10	0.01238	intergenic_region		:n.223403182G>A	rs117912772	0.00479233	0.000517163
		2	227324682	C	T	1	0.01041	6.507	8.038e-11	0.01386	upstream_gene_variant	MFF	NM_001277061.1:c.-5064C>T	rs149068140	0.00159744	0.000387322
		2	238239952	G	C	0.95754	0.05086	5.524	3.398e-08	0.005475	5_prime_UTR_variant	HES6	NM_018645.5:c.-47C>G	rs1047608	0.0936502	0.103088
		2	238269340	C	T	0.99279	0.04543	5.7845	7.493e-09	0.005889	intron_variant	PER2	NM_022817.2:c.773-366G>A	rs12994572	NA	0.0841659
		3	2179098	C	T	1	0.01458	5.4643	4.762e-08	0.009812	intron_variant	CNTN4	NM_175607.2:c.-145+78459C>T	rs140441994	0.000798722	0.000646872
		3	11014587	C	T	1	0.01356	5.4611	4.846e-08	0.01017	intron_variant	SLC6A1	NM_003042.3:c.-215-1085C>T	rs17033824	0.0259585	0.0192469
		3	11016978	C	T	1	0.01397	7.399	1.485e-13	0.01357	intron_variant	SLC6A1	NM_003042.3:c.-153-81C>T	rs41388950	0.0225639	0.0156129
[truncated: 310 more rows]
